# Supplementary material for: Innovative infrastructure to access Brazilian fungal diversity using deep learning
Source: PeerJ. 2024 Jul 9;12:e17686. doi: 10.7717/peerj.17686 (PMC11243970; doi:10.7717/peerj.17686)
Supplement: Supplemental Information 1 [file peerj-12-17686-s001.zip]

Archive with 12 entries (12 files):
- MindFunga_EfficientNet.ipynb
- __MACOSX/._MindFunga_EfficientNet.ipynb
- mindfunga_efficientnet.py
- __MACOSX/._mindfunga_efficientnet.py
- MindFunga_Fastai_V1.ipynb
- __MACOSX/._MindFunga_Fastai_V1.ipynb
- mindfunga_fastai_v1.py
- __MACOSX/._mindfunga_fastai_v1.py
- MindFunga_HRnet.ipynb
- __MACOSX/._MindFunga_HRnet.ipynb
- mindfunga_hrnet.py
- __MACOSX/._mindfunga_hrnet.py
