# Supplementary material for: Innovative infrastructure to access Brazilian fungal diversity using deep learning
Source: PeerJ. 2024 Jul 9;12:e17686. doi: 10.7717/peerj.17686 (PMC11243970; doi:10.7717/peerj.17686)
Supplement: Supplemental Information 1 [file peerj-12-17686-s001.zip › mindfunga_hrnet.py]

# -*- coding: utf-8 -*-
"""MindFunga_HRnet.ipynb

Automatically generated by Colaboratory.

Original file is located at
    https://colab.research.google.com/drive/1aWknA3jT4h6WulQPThsjPwXymGMfxzC_

#Image Classification HRnet / Vision Transformers / Mobilenet

![NB-banner-PT.jpg](data:image/jpeg;base64,/9j/4AAQSkZJRgABAQAAAQABAAD/4gIoSUNDX1BST0ZJTEUAAQEAAAIYAAAAAAQwAABtbnRyUkdCIFhZWiAAAAAAAAAAAAAAAABhY3NwAAAAAAAAAAAAAAAAAAAAAAAAAAAAAAAAAAAAAQAA9tYAAQAAAADTLQAAAAAAAAAAAAAAAAAAAAAAAAAAAAAAAAAAAAAAAAAAAAAAAAAAAAAAAAAAAAAAAAAAAAlkZXNjAAAA8AAAAHRyWFlaAAABZAAAABRnWFlaAAABeAAAABRiWFlaAAABjAAAABRyVFJDAAABoAAAAChnVFJDAAABoAAAAChiVFJDAAABoAAAACh3dHB0AAAByAAAABRjcHJ0AAAB3AAAADxtbHVjAAAAAAAAAAEAAAAMZW5VUwAAAFgAAAAcAHMAUgBHAEIAAAAAAAAAAAAAAAAAAAAAAAAAAAAAAAAAAAAAAAAAAAAAAAAAAAAAAAAAAAAAAAAAAAAAAAAAAAAAAAAAAAAAAAAAAAAAAAAAAAAAAAAAAFhZWiAAAAAAAABvogAAOPUAAAOQWFlaIAAAAAAAAGKZAAC3hQAAGNpYWVogAAAAAAAAJKAAAA+EAAC2z3BhcmEAAAAAAAQAAAACZmYAAPKnAAANWQAAE9AAAApbAAAAAAAAAABYWVogAAAAAAAA9tYAAQAAAADTLW1sdWMAAAAAAAAAAQAAAAxlblVTAAAAIAAAABwARwBvAG8AZwBsAGUAIABJAG4AYwAuACAAMgAwADEANv/bAEMAAwICAgICAwICAgMDAwMEBgQEBAQECAYGBQYJCAoKCQgJCQoMDwwKCw4LCQkNEQ0ODxAQERAKDBITEhATDxAQEP/bAEMBAwMDBAMECAQECBALCQsQEBAQEBAQEBAQEBAQEBAQEBAQEBAQEBAQEBAQEBAQEBAQEBAQEBAQEBAQEBAQEBAQEP/AABEIAN8ElAMBIgACEQEDEQH/xAAeAAEAAQQDAQEAAAAAAAAAAAAACQUGBwgBAwQCCv/EAGcQAAEDAwIDAgULDgkJBAkCBwECAwQABQYHEQgSIRMxCRQiQVEVGDI4V2F1lbO00xYZIzM3QnF0doGRk7HSJDZSVWJylqHRFzQ1Q1NzkrLEJVZjlCZERVRld4KiwUdkg4WjpMLh8P/EAB0BAQACAwEBAQEAAAAAAAAAAAAFBgMEBwECCAn/xABLEQABAgQDAwULCQYGAwADAAABAAIDBAURBiExEkFRByJhcZETFjVScoGhscHR0hQXMjM2U4KywhU0QpLh8CMkVGJzoghDRIPi8f/aAAwDAQACEQMRAD8AlTpSlESlKURKUr5cWhpCnXVpQhAKlKUdgAO8k0RfVKptnyXHMh7X1Av9tufYHZ3xOW292Z9CuQnbuPfVSoiUpXWzIjyQpUd9t0IWptRQoK5VpOxSdu4g9CKIuylKURKUpREpSutciO283GW+2l10KU22VAKWE7cxA7ztuN/wiiLspSuuRJjxGFyZb7bLLSeZbjiglKR6ST0Aoi7KV1vPsx2VyZDyGmmkla3FqCUpSBuSSegAHnr7SpK0haFBSVDcEHcEURc0pSiJSlKIlKV1sSI8psPRn23mySkLbUFDcEgjceggg++KIuylK8Fwv1jtLiWrreYMJaxzJTIkIbKh6QFEbiiL30rx268Wi7harTdYc0NEBZjvpc5d+7flJ27jXsoiUpSiJSuCQBuT0r4YfYlMtyYzzbzLqQtDjagpKknuII6EURdlKUoiUpSiJSlKIlKUoiUpSiJSlKIlKUoiUpSiJSlKIlKUoiUpSiJSlKIlKUoiUpSiJSlKIlKUoiUpSiJSlKIlKUoiUpSiJSlKIlKUoiUpSiJSlKIlKUoiUpSiJSlKIlKUoiUpSiJSlKIlKUoiUpSiJSlKIlKUoiUpSiJSlKIlKUoiUrplPPsoCo8RchROxSlSUkD0+URXl8fuX8xP/rmv3qIqhSqRKvU2GltTtikbOOoaGzzXepQA++9Jr1LmTktoUm0PKUrfmSHW90/37fooi9tKp/j9y/mJ/wDXNfvV0OXua3MahKsUjneSpafszW2ydt/vvfoiq9Kp/j9y/mJ/9c1+9Tx+5fzE/wDrmv3qIqhSqQze5r0l+KixSOePy832Zr77fb773q7/AB+5fzE/+ua/eoiqFK6EPPqSFKhrSSOoK0nb++uqDcFzojUtuG4lLqeYBSk7j++iL2UrzCW6Xyx4ovogK350+nu76+Js9cGK5LchuKS2NyApO5/voi9lK6Q68Rv4sr/iT/jXw1KddKwIixyKKeqk9f76IvTSvHJuC4zkdtUNwmS72SSFJ6HlUrc9fQk13F50AnxZXT+kn/GiLupXmYlOvMod8UWnnG+xUnp/fXx6oL8eEDxNznLRd5uZO22+23f79EXspXmflusNF0xFq2IGwUnznb0+/X32r3/uyv8AiT/jRF3Ur4bWpad1IKCDtsSD+yvuiJSlKIlKUoiUpSiJSlKIlKUoiUpSiJSlKIlKUoiUpSiJSlKIlY21dZTkF7wjT2YVepeRXd5d0aBIEmNGiuv9grbvQtxLQUPOkEdxNZJqydTcbv10bseT4kwzJvmK3H1RjRXnQ0mY0ppxl+PzkEIUtt1XKojYKCd9huaIu2fpZiy71ZMisECNYbjZJAUh+3RkNF+MUlLkVwJACmlAg7H2KkpI2IqkZNmOp1tj5HkVtxezM2XHO2Ulq4yHW5VybZbC3HG1JSUNJPlJRzBW5TueUGu6Nkmo+XXm0xrbhl1xG1xpIkXeXd1Q1uSG0g/wVhtpx3fnUU8zh5dkg8u5PSyMrw/Ir4c2t180rdye+XNyW3YbrMdiuW+JEW3yscnauc8co++CG+ZSwVbkHcF6r2nahZFe71ase0+tVudkTLK1kEqRdXXG2mIzquVlsJbBKnFkOe8kNk9dwKs/T7N7tYcGuUluwNqyC+57dbZFt7snZpuW5LdUsLdSkkttpQ6sqCdyEdBuaq9vs2X4JfbFkzGITr2zIxKBYLjFt78fxiJJjKWttWzriEKQS+6klKjsUpPcSRQV6XZfcsDQ5kWKRJlzhZxLylVl8abWiXHeceCmUOEhHN2UhRTzlIKkDflB3HiK8HdS8ix+JmFvyyz271axexqv8fxJ5fi0+NyO7bc45m1BxlSFA79CkgnfYeWbqLqNaMZtF+uOMWJ2TktygQrbCZnOp8XEpKiPGHCg7lHkblCevlbDoN6Y3hL9yxrO28a0kjYv6qY7ItduS+WET5r62nd0r5HFNttcxbCeZW5PMTsNt7lyjFb9ccewSDDgdo/Zrzapc5PaoHZNMpIcVuTsrYnuTuT5t69Rfdoz6+2u/wB4xnUOHbI71ttAvzU22OOKZciBS0OBSHBzJWgoHcSFBQ22IIqnWbUvNUqxm95ZjVshWHMH2o8MR5TjkuC482pyOJAKQhXOEhJ5D5K1JHlDdQ9mSYNc8j1Aukl5gt2e6YY/YlygtJKXnHySnk35uiDvvtt5t96oEG2Z9k8PCcNv2FSbSnFpsObd7m7JjriyDDQezEUIcLi+0cCFeWhHIkKB8rYEiyHnuWN4PiVwyZUFc1yKlttiKhXKX33XEtMt833vM4tCd9jtvvWOzMzhet2Cw82tlpZdFpvTrEi2PuLaXv4qFtkOJCgpOyfK7lBXcNiKvfVbG7rleCz7TYg0q5NuxZ8NDq+RDj8WS3IbbUr70KU0E7+bferajIzbL9UMXyyXg06w2ey265Rn/VCTGL6pEjsNtkMuLHIOy2Ct9ySegGxPiLpi6tZS5aYGocjH7YjCblcGojS0yXDPajPPhhmYtPLyFKlqQotg7pQrfckFNVLiMG+hebg+ezP/ALKsHFtLPqctVrwZ3RGDcLjbZbcdV/lKYMByEh3cSTs52xe7MD7HyD7J5+XyqyfrRjt4y3SnKcax+H41crlbXY8VntEI7RxQ6DmWQkfhJAom9Y6utzn2PSHU3SPI5bj9yxjFbiu3SXT5dwtC4rojvb/fLRsWXD/KQCfZiryVl2UeNWPBcHttseuKbCxdZsm5uuIYjsHZtpIDYKlLWpLm3cEhtRO/QV4uIbTW+55hkqXhHInKYkGZDihS0oTLiymi1IirUohICkkKSVHYONoO4G5rsftuU4Zl1vzKFic6+xpeNxbHcItvdYEmM9HcW40sB1xCFoPbupUQrcEJOxBJHqKgZrnmW5LiGK3KxW+Fb7gnMotousSRLcAZmMTOzLSVoR5bSloJKthuhSTtuSBfE676quT4dkteP2Jl8QjLnXKQ8+uElZcKUMMhKUrWvlHMoq5QkEdFb9LNl4NmUPT+Lc12Iyr4cyby+daYr7anEtmZ2io7a1FKFuIZ5R7IJUpJ2PUV7cnj3rIMrg3nJtLL3fsbetKURbMpyGvxWf2zhWuSwt8NLKm+x5FFSwjZYPKVGvEXoOr95kYvaH4tltse+XLJZGKu+MTFGBGlMKfC3e0CQpaFeLkITsklTiEkjvq9sTm5lIRNiZnZYUSREeCGJUF/njzWigK50pV5bZBJSUq36p3BIPTGuL4rk+LaeyLNedKrddINwyO5Sp9gjuR3Q1Afecca7BKylpfIS2OQlJ5QSBuADc2kloyC1Lv3jNsutpx56Syqx2y6y0yJMVAbAe6hxzkaUvbkbKyU7HokEAEK9F7zDMJeaSsOwS0WmQuzwWJ1zkXOQ40jmfU4GWG+zSo8xDS1KWdwkFPRRPSx9MM1u1p0nxSDZbK07f8AJ75d40SLMeKGo5E2Y88t1SATytoQronqpRSBtvuLruDGUYbqRecmtOHT8it2TW+G0RAfjodizIxdSA4HnEDs1ocT5aSSkoO46irLZ0oyZGAYavJcRjXq5Y1fLpMuNmbfaUJUaU/J3LK1qSgqAdadSFqTuElJ5VHaiLJ2E5beLvdL3imUW+JFvdgVHU8qG4pceTHfSpTLyOcBSdyhxJSd9i2epBBrHmoc/BLfr3Adz+1szoasQdSyh20uXAJd8dT15ENrKem/lbD0b9avLS6wtW2Xe7pE02iYhDmKjtRW1BsTpKG0qJW+G1rQlIU4oITzEgcxO3NsKflMbMbJq/Fzay4HcsitysbXanDBlw2ltvGUlwbiQ83uOVPeN++vUX2jLsLxGxQ8uwvF4UXG5VxRDvUlm2qt7kVB3QiQptTaCtCHFICiR5KVqUDsk10XPWS5M4/Kyqy4wi4W5/IY1gsv8J7NVxLjyWFPg7EJb7YqSk9d0oKu4iu7Jns71Gx9zDlaf3bGYt4fTCukyfNguFu3KSoyC2GH3CVrSOyT06F3m7k1ZuX2fLsL09tWHotqJTePZlY2McfckISmbCEtpTDThBKkLb+0qUpI3CErG+528RZEseb5FCymZiOoEC1xZCLWq9xJduecWw5GbcCHkqDiQpK2ytvqNwoLB2GxFUe06o5guNjWWX/G7bFxjLZUeLDDMlxU2GJX+aOPgp5FBwlCVJSQUFwdVbGu2HZb/n2cS8kv2L3DHbXHx2VYI7M91hUl9yU62t9wJZccSEJDDaQSrdRUo7bAE2nhOnjtoaxbG5Wh9vRdrI/FTcL/ACFMKhKRH7pUcpcLqnVlCFJSptPIpRKuiRzEV8WLM80ybK8ghQ7LZ2LBjdzXa5Lz8hxUmUoR0OlTaQnlSB2qB5RO+6u7brb+Oah3+bY9OrDgWJ2SAcmxhy7NtyH3Exra0ymKA0lKE7rH8ICQPJ22B96rtwXHbzZpWcuXKH2KbxkT0+Ee0QrtWFRIzYX0J5fLbWNlbHpvtsRVrac4Hldhf0vXdrV2CcdwqVaLme3bV2EtZgcrfkqPNv2DvlJ3T5Pf1G5F02/WHPHLPFzC64lZ4tkZvqMcubLc5xyU2/44IS32zyBBbS+eiT5RR13B6VcN2zjOZ98yGBgWPWqdGxUtszTOkuNuTJSmUvmOxyJISQ2415atxzLA26E1b7+AZavSy6Y4m073GRmy7u0z27XlRDkCZYc5ublH2AFfKTzebbm6V5L/AIAiz5nld2l6QnM28ifauFukMORwWJAjNsrjvl5xBQjmZSsLSFDZxQPUAEiuKVqler7Mw6Dp9aYElOY2SRe2pVyfW2iI034sRzIQklZPjG3KCNiO/berY1DzzNLrpTlDKIFut9/x2+RbRc+ylu9ipKlx3EOsKCebZaX2d0qA2BWNzsN7stGF3m25jg1wTY7fCg2XF7jbpiLeoJjRZLrkFSGmkKPOUfYXdjt3J67EgVQsqwDL5+PapsQbSHZF8vkO6WpovtjxttiNB3AO+yCVxnEDn26gHuINEVy3rMM5tS7Hi7dosbuU392SpoJkvGDGisJSpx5aigLURztpCABupwdQATVNmau3azYlkcu9WKE1kGM3OLapTCZahCKpK2QxK7Up5kscshK1bpJTyLHXbc/d+cyi43nFdULbgl45rOmfAmWZ9yKicqLJDRLrYDxaJS5Hb8guAlJVt12B6bZaszZhZjmz+DtSZ2TXCMpOOy5DJdNtZabYKFqCiz2y0B1YQVFHlJSVd5BFd2Lzs/VcZVvzGz2rxdLLb8W5Wx9RZdJKgplTTnlpUnZKuYbpUFeYjarmrF2mNju1syy4ybNi13xfEFwG0N2m5SG1ATu0JLkZlt1wMNhvoUgpSo7EJ6EnKNerxKUpREpSlESlKURKUpREpSlESlKURKUpREpSlESlKURKUpREpSlESlKURKUpREpSlESlKURKUpREpSlESlKURKUpREpSlESlKURKUpREpSlESlKURKUpREpSlESlKURKUpREpSlESlKURKUpREpSlESlKURKUrC3ExxO4fw74uqTPdbm5DNbIttrQoc7iv5a/wCSgHz1jixWQGGJENgFtyEhM1OYZKSjC57jYAf32ncqxr9xCYDw/YmvIMtkpkTnQRbrU0oeMTHR3Ab+xSDtus9B752B0p0G8ItlqtVZw1ifYVjGRSd2Qw3sLOegQE+dTewAO+536+c1qJqdqfmGruWy8yzW6OTJ0pR5Ukns2G9+jaB5kirTqkzddjxY4fBNmt0HHrX6bw9yTUyTpj4FTHdI0QZu8TfZnUd+/qyX6BrfcIV1gsXK2ympMWS2l1l5pQUhaCNwQR3ivHK/jDA/3D3/APjUZfBPxoSNLp8XTLU65LcxOW4G4c55e/qYsnYcxP8Aqj5/5Pf3b1JeqTHl3m2SoryHWXozq23EHdKknlIII7xVskJ+HPw9tmu8cFwLFmFJzCc6ZaZF2HNjtzh7xvG7qsqzSlK3lVlSrd/pu6fgZ/YqucjyjH8Rtpu+S3Zi3QkrCC88rZIUe4Vxbj/23dPwM/sVWH+MwA6Mvgjf+HMftNa83HMtAfGAvsglSNJkm1GfgyjzYPcG3G65sr2/y96Nn/8AUO0frT/hXhseuukEe1R2HdQbSlbaOVSS4ehHeO6o5G0tggFKe/0V1NJR9l8kfbnfN/TNU4YtjFt+5jtK64eSySDw3u79DuHR71JSNddIBKVI/wAoNp7NSAgHtDtvvvt3V0XrXTSGTapLDOoFpUtSOgDh9P4Kjq5UepyfJH28+b+jXRyoHN5I9gfN71ejFcbaDe5jO28rGeS+S2HO7u/K+4blJOnXzRsoChqHaCCAQe1P+FdbGu2kDZcK9QbSAtZUndw9R6e6o2I6UeLsjkH2pHm/oivXKSjs43kD7SPNXyMWxiCe5jtK+3clsk17W93fn0DgpE7nrtpA49b3Eag2kpalhaz2h6AtrT6PSQPz17la9aOFJA1CtHUf7Q/4VGnICDGUOQfbGvN/SFfaQgEboHf6KHFsYAHuYz6SvW8lkkS4d3fl0DgCpJo+u2j7LDbTmoNpStCQCC4dwf0V5Fa66QC+Ikf5QbT2ZiqQFdoequcHbu9FR1z0o8efPIPZnzV5HgjtY/kj7/ze9X0cWRg4t7mMukrG3kvkixju7vztuG8KSxWtuk90U3brfndskSZDqG2mm1kqWoqGwA26mr2Fwi7d7v6lf+FRj6XJR/lLxYhI63aP5v6VShVP0apvqkJ0R7QLG2XUqPjHDUHDUxCgwXlwe2+duNty6o7qHkFxvflKj3pIP6DXbXCRtv753rmplU5KUpREpSlESlKURKUpREpSlESlKURKUpREpSlESlKURKUpREpSlESlKURKUpREpSlESlKURKUpREpSlESlK81wuNvtMN243WfHhRGE8zr8h1LbbY9KlKIAH4a9AJNghNsyvTSsQDi54b1ZZHwtrVuyO3GSooQ42tSonP5kmUB2IJ83l/tG+XQtBR2gWnk25ubfpt6d6zx5SYlbd3YW3zFwRfqusMKYhR79ycHW1sQbL6pXRDnQrjGRMt8tiVHXuEusuBaFbEg7KHQ7EEfhFd9YCCDYrMDfMJSlK8RKUpREqm3zHrTkbMWPd4xeRCmx7gyAtSeV9hwONq8kjfZSQdj0PnqpUoiUpSiJSlKIlKUoiUpSiJSlKIlKUoiUpSiJSlKIlKUoiUpSiJSlKIlKUoiUpSiJSlKIlKUoiUpSiJSlKIlKUoiUpSiJSlKIlKUoiUpSiJSlKIlKUoiUpSiJSlKIlKUoiUpSiJSlKIlKUoiUpSiJSlKIlKUoiUpSiJSlKIlKUoiUpSiJSlKIlKUoi63G1rKCl9bfKrchIHlDbuO4PTz9Nu6tOOOfg/f1SgOar4GHn8rt0ZKJ8VSt/VFhtOwKR3JcSkdwACgO7fv3LpWvNS0OchGFE0P93UvQ61N4enmT8k6z29hG8HoP95r8+r7D0Z5yPIaW060ooWhY2UlQOxBHmINddSPcc3Bab+3N1i0mtQ9Umkl68WqOjrJSOpeaSO9Y86R3ju69+EuDzgpvOtEyPnmfRn7dhUdzmaQpJS7c1JPVKN+5sEbFXn7hv12ocWkzMOZ+TgXJ0O63FfrGn8odGnKKazFibAbk5v8AEHeKBvv/AA8RwsbUDhO4Ocj4gLo3f8h8YtOFRXB4xLCdnZmx6tMbjbr3FexA9+ts+NbU7LuFrEtPIGjExmzwwiRa247jCJCWo7DbQbSkuBSt9jsSSSdhW3VisNnxm0RbFYbezBgQmw0wwykJShIHQACtGfCu/wAXNOvx64/Js1Yoki2lU+I6EefYXO/UaLjUnieJj/F0rBn2Ay207ZhnMW2XG7uJyGe7cte/rh/FF/3xgfFMb9yn1w/ii/74wPimN+5WtVKq37Rm/vXdpXd+8jDn+ih/yhZ2mccfFFNuEiejVF+Mp7lCkMW+IlAAB22BaPpNUXJeLPiGzC2mz5NqTJuEJSwssuwYnKVDuPRqsRJ35lbDziiioEeTv19NfDpuYfk6ITfpK2oWGaJAAMOUhgjQiG2/bZXiNW9QN/8ATjXxfG+jr5b1cz8p5hemU8yiogQI3eTue9urQ3c7+T++sw2Thez28WaDdos+1BmbHRIQFPEEJWNwD7/WsTWvcOavZxtIkHNdMsa297Xb1dCtE6wah8vYerjXKDz/AOj43f3f7OjereflxKV3ppSVKCSPEIw3BO3mbq9RwqahGaqL6oWnmDQc37c7bb7V3o4TtQkvNc1xtOxdQnftj51CvoQopIsCo58/h0Q3fQ3/AMP9FejIldg1tNV9rT/qWv5I/oV6pIlhEf8AhyurI/1LX7lbBt8EGpaW20HILJ5KEpPlL8w/BX2rgs1IkpQlN9sySwnsiStfUjz91fYo9TAI7me0e9c8fizDpe0iO3fuPDqWuEjxoR1EzVH7I2PtLX8of0a+gJZI/hyu/wD2LX7lbBzeCrUhlDLCr9ZiqS+hCfKXsCN1HzehJr0Hgi1KT1+qGy7Dr7Jf+FHUapkD/DPaOPWjMWYdBdeO3XgeA6Fr3OEoTXx46r2Z/wBS1+5Vi6n5PkOMQrdItFyS2484tKlLisL6bd2xRtW36+CrUiY4qWi/WZKXjzgFazt/dWOdZuBfVufBtjFuuVkkKbcWpW8jsx1H9Lavs0qoMe572G2a2aZifDkSLBhvjM3XuDbTpFlqZA1q1MtM5i52/Im2ZUVxLrLgt8bdCx3EfY6zJjfhEuJOwwVRJt8tl6cUsr8YnQEBwD+T9i5E7fm3rXW+2C42C7XCyzkJ7e2yXYr3Kd087aylWx843FU3r6KxQpqPAuITyOorpU3hui1IB0xKsflkS0adBtdTZcK2p2S6v6F47qFmDcZF1uqpnbCO2UN7NynWkEJJO3koT56y2DvUU/DRx0ZNovYLHgd9sDV2xO3h1Cw2eWW0HH1uKU2fYqA5/YK79j5Q3G272E8a2g+cR5r9syCbH9T2FSX0S4C0KDSQCpQCebcDcfp9NXmm1OBMQWtL+eAL31uBmvyxjHBtTpNRjxmS57g57iwtF2hpcdkZaZWFis90rGmlPEVpJrSZDOn+WMTZUXynYbramJCU7+y7NYBKffG461kgLBNSjIjYg2mG46FSZmWjScQwZhhY4agixHmK+6UpX2sCUpSiJSlKIlKUoiUpSiJSlKIlKUoiUpSiJSlKIlKVYOvl7yrGdF8zybCbj4he7PZ5FxiSOxbd5CyntFeQ4lSVbpSodQe+ssCEY8VsJpsXEDPTM2zWOLEEKG6IdwJ7Ff1KiEa4/OKxDqFuamNuISoFSDZLeAob9RuGN+tS5W6dHulvi3OIrmYlsofaPpQtIUD+g1NVzDk3QNgzJadu9tkk6W1uBxUZS61L1baEAEbNr3tvvwJ4L00pUefGZxe63aYa7XLBdNs0RarZa4UMOsepsSQS+40HVK5nWlK6pcR0326d1a1Go8xXJgy0sQCATne1hYbgeKz1KpQaXB7vGBIvbLX0kcFIZStTeALWfV/Wuy5jfNUcp9WGbfKhxLeBAjRg0oocU99pbRzbgtd++23TvNYg4xuLPX3SjXq84VgWcptlmiRYTjMY2uG/yqcYQtZ53WlKO6iT1Nb0DC05MVKJS2ObtsFybnZ3aHZvvG7itWLXZeDJMn3NdsONgLC+/ptu4qRGlapcAmuOp+t2N5dcNTckF4ftc6KzEUIUeP2aFtrKhsyhAO5A796tHjK44sn0pzJ7SrShmE3dYDTTl0usloPdg44kLSy02ryCQhSFFSuYeVy7AgmsbMNT0SpOpcOxiN1N+aBYG9yL7xu1X26tyrJJs++4Y7Qbyc8rX6OK3bpUQR4+uK8kn/Kege96h276Cnr+uK/3UEfEdu+gqe+bqqfeQ+13wqJ78pDxH9g+JS+0qIL1/XFf7qCPiO3fQVe2iHGtxLZjrHhOKZFqKiVa7xf4MKYwLPAb7Vlx5KVp5kMhSdwSNwQfQaxRuT+pwIbornw7NBOrt2firJDxdIxXiG1r7k20G/8AEpR6xJxT6T5HrZozdNOsUkwI9xuMqGtDs5xSGUIbfQtZUUpUr2KTsADuaq+vuslo0H0wumod1imYuLyMQoYXyGVKcOzbfNseUd6lHY7JSo7E7AxrX3whfFBdbk9MtuYW+zR3FlSIkSzxVttjzJCnkOLO3pKjWhhvD9SqLxOyWy0McLF17XGe4ElbVaq8lJtMrM3O2Mw3Wxy3kLMUzwWF0aw952FqvGkZQAFtMLt5agq6dWy5zKc69Nl8vvcvXcYjjcNHG9kqf8lsu2ZSmyWhRjpZnXrs7U2jv3b5nOzcT1/1YVt3bDqKpPr+uK/3UEfEdu+gp6/riv8AdQR8R276CujQJPFEMHuz4MQ6gu2uaeizQqbFmKE8juTYjBobWz67uKk34d9PL3pRovi2nuRyIb1ys0VbUhcRalslSnVr8lSkpJ2CwO4dQayNUTWK+ET4lbHd2Jt/yG25HCQsF6FLtcdhLiPOAthCFJPoPUA94PdUm+k2pNk1e06seo2PpW3DvUbtexWd1MOpUUOtKPnKHErTv3Hl3HQ1zXEVAqNLiGanLERCTdulznbMAjerrRqvJzzO4S1xsAZHWwyvqVd1KiPvfHjxUw7zPiR9TkJaYlOtoT6iW87JCyANyx6BXi9f1xX+6gj4jt30FSzeTuqOFw+H2u+FR5xjIA22H9g+JS+0qIL1/XFf7qCPiO3fQVyjj74rkrClamtLAPsVWO37H9DG9e/N1VfHh9rvhXnflIeI/sHxKXylancFnGNdNe5U7AtQIUONlFvi+Ox5URJQ1PYCglzdB3CHElSD0OygokBPKd9saqFSp0xSph0rMizh2EcR0KxyU7Bn4IjwDcH+7FKUpWitpKUqPXik8IFnuP6g3bT7RlcG3RLBKXClXZ6MmS9JktnldDaXAUJQlYUncpUVcu4IB2qVpFGmq3HMCVAuBck5ADp/oo+o1KBS4XdY51yAGpUhVKiC9f1xX+6gj4jt30FPX9cV/uoI+I7d9BVp+bqqfeQ+13wqC78pDxH9g+JS+0qIL1/XFf7qCPiO3fQVmbhA4t+IDVPX/HcIzrO03Kyz2pqpEYWqGzzluK64jy2mkrGykpPQju69K1pvAdSkpd8zEezZYCTYuvYC+XNWaXxXJTMZsFjXXcQBcDfl4ykXpWoXhAtfNV9DkYIdMMoFnN6NzE7eDHk9r2PivZ/bm18u3ar9jtvv132Faf8Ar+uK/wB1BHxHbvoKwUvBc/VpRk5AewNde1yb5Ejc08OKyz2JZSnzDpaK1xc22gFswDxHFS+0qIL1/XFf7qCPiO3fQU9f1xX+6gj4jt30FSHzdVT7yH2u+FanflIeI/sHxKX2lRW6deEe15x2/wAeRn0yDllnUsJlRlwWIjwRv1LTjKEgKHm5goHu6d4k8s+U2K+4rCzW3T0Ls0+A3c2ZKvJSYy2w4Fnfu8k7n0VXqzh2doTmiZAIdoWm4vw0Bv5upTFNrMrVQ4wLgjUHI+1ValRfau+Ef1hvuUTG9J5UPGsfjvLbhrVBakypLYJAdcLyVJSVDY8iUjl32JVtvVh+v64r/dQR8R276CpyDyfVaLDD3Fjb7iTcddmkelRcXF9PhvLQHG28AW9JCl9pUQXr+uK/3UEfEdu+gp6/riv91BHxHbvoKy/N1VPvIfa74Vj78pDxH9g+JS+0qIL1/XFf7qCPiO3fQU9f1xX+6gj4jt30FPm6qn3kPtd8Kd+Uh4j+wfEpfaVE1ivhE+Jax3dibfsituRwkLBehS7XHYS4jzgLYQhST6DuQD3g91Sb6S6lWTV/Tqx6j4+hbcO9Ru17FZ3Uw6lRQ60o9NyhxK079x23HQ1BVrDM9QmtfM2LXZXabi/DMA+hStMrcrVSWQbhwzsRnbjkSrupUTWacdPFJaMxvtqt+paGosK5yo7CPUW3q5W0OqSkblgk7ADqetUf1/XFf7qCPiO3fQVNs5PKo9ocHw8+l3wqMdjCRaS0sfl0D4lL7SogvX9cV/uoI+I7d9BXKePviuSoE6nNqA8xsdv2P6GK9+bqq+PD7XfCvnvykPEf2D4lL5StQuC3jPvOuN2k6cajw4TORx4qpcKdEQW0T20H7IlbfchxIIV5PRQ5uieXynhAtfNV9DkYIdMMoFnN6NzE7eDHk9r2PivZ/bm18u3ar9jtvv132FQAw5O/tMUp9mxDexJ5trE3uAcrDhrkVLmtSvyE1Btywa211AtYnp4rb2lR/wDBJxUa66v62DENQ82TdLSbRKleLi2RGPsqCjlVzNNJV05j032qQCtasUiPRJn5LMEF1gcrkZ9YCz06owqnB7vBBAvbPX0EpSlRBr4+eK4LUBqgjYEj/Qdu+graoeHZqv8AdPkzmjYtfaJGt7WsDwWCqVmBSNju4J2r2tbdbiRxUvlKw3guoOXXnhPi6m3K6h3JHcOfuqpnYNp3lJjrWF9mEhHskg7cu3vVHN6/riv91BHxHbvoK2KXhSdqzorIDmjubtk3J1z0s08OhYZ7EEtT2w3RWuO2LiwHpzCl9pUQXr+uK/3UEfEdu+gp6/riv91BHxHbvoKl/m6qn3kPtd8Kju/KQ8R/YPiUvtKiC9f1xX+6gj4jt30FSZ8OuZ37OdCsQzbMLkmXdLnbBJmyi2hkLVzK3UUoCUp6DzACoatYWnKFCbGmXNIcbc0km9r7wFJUyvS1ViGFBDgQL5gewlZKpUY+tPhHtVrvlk2Ho9KhY/j0R5bMSSuE3JkzEJJAdX2yVJQFAbhATuAdiTWOvX9cV/uoI+I7d9BUnA5P6tGhiISxt9xJuOuzSPStGLi6nwnlgDnW3gC3pIUvtKiC9f1xX+6gj4jt30FfbHH9xWNOpcc1JZeSk7ltdjgBKvePKyD+g1l+bqq+PD7XfCvjvykPFf2D4lL1Stb+Dbitd4jLFcrVk9uiwMqsAbVJTF5gzLYX0D6EncoIUCFJ3IG6SD5Ww6eM3ixkcOtotlixO3xJ2V35DjrPjQUWYUdPk9spI251FW4SncDyVE92yq0KFPGofszY/wAW+m7S978LZ/1U3+1ZUSfy7a5np4WtxvktlqVEI9x+8Vrjilo1KZaSo7hCLHbyE+8N2Sf0mvn1/XFf7qCPiO3fQVZfm6qvjw+13wqD78pDxX9g+JS+0qIL1/XFf7qCPiO3fQU9f1xX+6gj4jt30Fe/N1VPvIfa74U78pDxH9g+JS+0rDevmoOXYTwx3rUTGbqIeQRLRDlMyyw25yuuOMhauRaSg7hauhTt1qPjGeO7inuOSWq3zNTEOMSZzDLqfUS3jmQpxII3DG46E91Q1JwrOVmA+PAc0BpINyb3AB3A8VJVCvS1NithRWuJcLiwG/LeQpa6VhXjE1FzHSnQS+Ztgd2FtvMORCbZkmO09ypckNoWOR1KkndKiOoqOz1/XFf7qCPiO3fQV9UbCc7XJczMu5oaCRziQbgA7mnivmpYglqXGEGM1xJF8gOniRwUvtKiC9f1xX+6gj4jt30FPX9cV/uoI+I7d9BUv83VU+8h9rvhUf35SHiP7B8Sl9pUSNk8IXxQ2u4szLhmVvvDDawpcSXZ4qG3B50kstoWN/eUKkm4fNabRr5phbtQrZE8SeeUuLPhc/P4rLb252+bYcw2KVJP8lad9juKhKzhafocMRpixaTa7STY9NwCpOm16UqrzDg3DhnYjd5iVkilRfa9caXEnhWtGaYljWoiIlqtF6lRIbBs8Fzs2kLISnmWyVK2HnJJqw/X9cV/uoI+I7d9BUtAwBU5iE2K17LOAOrt4v4q0IuLpGE90NzX3BI0G78Sl9pUQXr+uK/3UEfEdu+goOPrivBB/wAp6D73qHbvoKyfN1VPHh9rvhWPvykPEf2D4lL7StH+DnjnynVDNI+lWrTMF243Jtw2u7RmQwXnkJ5yy62nyNylKylSeXqkJ2JUDWxPEvrzbeHjTGRm8mCm4XB+QiBa4SllCX5KwpQ5iNyEJQhaj6eXbcFQNVucoE9JTzafEbeI61raG+8Hh12tvU3LVaVmZUzjHWYNb6iyyvSojbp4QbimuE12VEzqDbWnFEpjRbLDU22PQC62te34VE15PX9cV/uoI+I7d9BVkHJ3VSLl8Ptd8KhTjGQB+i/sHxKX2lRBev64r/dQR8R276CrgwnwjPEVj16YmZXdbdlVuCh28KTb2Iqlo8/I4whJSr0EhQ9INfMTk8qzGlwcwngCbntaB6V6zGFPc4AtcOmw9hKldpVBwPNLJqLhtmznHXVOW69w25kfnGykhQ6pUPMpJ3SR6QaihXx88VwWoDVBGwJH+g7d9BULRsMzlbdFZBLWmHYHaJGt+AOljdSdSrctTGsdFBIfe1rHS3EjipfKVj3h9yu/ZzonhmX5ROEy7Xa0MSpkgNIb7R1Q6q5UAJT+AACshVBx4LpeK6C7VpIPmNlKQogjQ2xG6EA9qUpSsSyJSlKIlKUoiUpSiL5W422N3FpSD03Udq+PGo3/ALw1/wAYr5lQ401sNSmQ4lJ5gD6a83qBZ/8A3FH6T/jRF579KY7GIESW9zOjDosdR2qd6qLKoUdpDEdTDTTaQhCEEBKUjuAA7hWunHjGbsfDHk9zsxchS2ZFv7N9hxSHEby2gdlA7joSKif+rrNv++N8+MXv3qhajWG0+KIRZfK+v98F0vBvJxGxfIvnYcwIYa8tsWk6AG+o4qe7xiP/ALdv/iFaE+FalxXLDp5HbktLdRMuC1ISsFQSW2gCR6OhrQf6us2/743z4xe/eq7NMps3J8ieTkkyRdQ1FJbE15b3J183MTtUJUMQNmZZ0IQ7X6enqXRsPclkbC1ShVeJMh4hXOyGkXuC3W548FjfcemvrkX/ACT+itudNsZxx7UfFWXbDAW2u8xErQpgFKgXU7gg94qTIae4DsP/AEHsHxaz+7UfSqaaqxz2u2bG2l1YMU8psPDMWHCdLF+2CfpWtY28UqBVth9RKksuEE94SdqKjyOZP2Bzv/kmp27TgmDmTckfUZYuVMrYD1OZ2HkJ/o16pOBYMH4//oZYvZn/ANnM/u1L97D/ALz0f1VR+fJmgkj/AD//AKqBsxpG32hz/hNb7YFebOzhGPtPXeC2tFsjBSVyUJUk8g6EE9K32+oLBf8AuXYvi5n92oANdZMmLrRm8aLJdZZZvsxDbbbhSlCQ6rYAA7Ae9Xw+iukm32736P6qr4n5Yoc+2HeUI2b/AMfG3+1SMpvdk9Wlr9Wbfy+Kgb+NN7b8/wCGvb6uWRTrATereT27fQSm/wCUPfqKI3G4dmP4fI9kf9ar0fhr02i4XD1WhDx+T1fR/rVen8NYmy7mm91S4vKhBdDcPkx0P8Y+Ffo6GR49t/p23f8Amkf418wbtanA8tu5xFpLh2KX0kftqJ5tbvZN/wAIkewT/r1+j8NbucMsWO7pDalutBalOPbqXuonyvSeteYwxj3p04T5g905wbbatqCb3seC53hytivzTpYM2LNve994HAcVn663K3GTayJ8bpM/2qf9k579VA3G3qBSmfHJI2ADqf8AGsa3aBFJhqTEQeWSDuE93kLr7SwyhQUlpAI6g7VyCf8A/ImHIlrTTydoX+s6SPE6Fd20jaz2/R/VZIhrbTFaSpxIIQN+oq1dQnWuyifZE+yPnrwJu0wJACkgbeiu+DdG1S9rkltbfIdt2+bY1KSP/kDQqlMNlIkJ0MPNtpxAaOkm+Q6V9wKfFlYgja23LEWcYNiF6xO/QU47ZG5M+E+0JHqcypaXFpI59+XckE79++9aAZ9wqXvC8Vk5HDyFy8PR1NpENi2LC18ygCQQo92+/d5ql78Tt7rQWIbBQsAj7EOoP5q59TbcP/Z8b9Sn/CugR5mXnAHBu7Ijp3q60DlDncPkiG3aaSCQSM7brkEjzKCluBOto8SuNvejPo9m082UOJ36jcEbjoQa+wFpBCSodOU9e8HzVvjxN8EesWq+st81Awh3G0Wq5oiBlqTNWy4ktRm2lbpDZA8pCiNj3GsZHwbfEOI7rvqhh4UhtSg0Lg8VOEDcJH2HYE+k9K0P2RORDtQ2Eg5jqXZZbH1BmZVkePMsY9wBLb32ScyNNxyWrkORMtcpq42uY/EkNklLrDymnEenZaSFDp6DWx+jXHJqdpK0xaJU5zL7C2B/Bbw6vxln0pbkbqVsOu3NzD8Fa+ZJjeQYdepWNZVaJVtuUJZbfjyWihxB8x2PeDt0I6Ed1UwbL98bfnrBBmpmRicxxaR/eYUxP0qm4glwJqG2Kx1iD7Q4Z9hU1OivEBp9rri7GR4hcg28ryJNtlKSiXFd86FoBO/vKG4PmrJCV71AfGdlQZbc6DJejyWTzNvNOFDiD37pUkgj8xrZrSDwgOs2nKWLZlriMztLQCSJ7pRMSn+i/sSr/wCsK/DVuksTwYgDZgWPHcuK13kim4JdFpEQPbuY7JwHC97Hz2UrNK1k0S49NJtXLwjGrnHl4ldniRHbubrZjyPQlDwIHP8A0VAe9vWy6HUr2KVAg9ascCZhTLduC64XKajSp2kRvk89DLHcD7Nx8y7KUpWdaCUpSiJSlKIlKUoiUpSiJSlKIlKUoiVSsssjeTYtecbd25Lrb5EFW/ds62pB/wCaqrSvprixwc3ULxzQ4FpUALrbjLi2XUFC0KKVJPeCO8VNtw33/wCqfQLT68lfOt3HYLTqvS620ltZ/wCJCqh91wx/6ldZc5x1KORuBkNwZaH/AIYkL5D+dPKak58Hvf8A1b4X8fiKXzLs0yfb1nfr/nCnUj8yXkj8G1dex+0TNKgzTfGHY5p9wXO8IkwJ+LAdwPaCP6rZGoVuK6//AFTcR+odz5+cIvsiElW++6YxDA297ZoVNLIfZisOSpDgQ0yguLUe5KQNyf0VApkd4dyHIbpf5G/a3Oa/MXv38ziys/3monk2gbUxHj8GgdpJ/St/GsW0GFC4knsFvapQPBqWD1J4dnbqpGyr3f5ksK270IQ0yB+AFpX6TWn/AIQv20eRfiVu+at1ITwcWD6m+GTT+AUcpftfqgenf4y6t8H9DoqPbwhfto8i/Erd81brYw1H+UYpmonEP7A5oHoWKtwu40GAzyfS0lbD+Ct/ifn3wlC+ScrUnjCUpXEzqEVEk+qxH5g2gCttvBW/xPz74ShfJOVqRxge2Z1C+F1f8iKlqT9qp3yR+hR1Q8AS3lH9Sy5wmcFWG8Q2mUvOb/mN5tcmPeH7aGIbbSkFCGmVhXlgnfd0j8wrNX1rPTL3TMn/AFMf92q14M+fBi8PtybkzWGl/VRLPKtwJO3i8brsTW2fqxaf50ifr0/41U69iOrytTjQYEYhrXEAWHuVhpNFp0eShRYsMFxGeZ960y+tZ6Ze6Zk/6mP+7VfwDwcenun+cWDOYGoORSpNguMe5NMPNMBDi2nAsJVsnfYlOx2ra8Xe0k7C5xCT/wCMn/GvUCCAQdwahImKay9pY+ObHLQe5SbKDTWODmwhcdJ961D8J8pQ4f7IASArLogPvjxOZUfGhOndv1Y1bxrTu6z5EKJfJSo7siOElxsBtSt0hXTfyfPUg3hP/uAWP8r4nzOZWkvBn7Z7T/4SX8g5XQ8KRXwcNRIsM2cO6EHpAyVOr7Gxa2xjxcHYB85W3/1rPTL3TMn/AFMf92n1rPTL3TMn/Ux/3a3PcudtZWpp24RkLSdilTqQQffG9fPqxaf50ifr0/41QO+uuffu7B7lbv2BS/uh2n3qDHU/FIuCak5XhEGU7JjY/e51rZedAC3EMPrbSpW3TchIJ2qUPwdylK4YLKCSQm43AD3h26j/APmo1uIZaHNfNSXG1hSVZbdylSTuCPHHeoqSjwdvtYbN8JXD5c1fsbvdEoMJ79S5h/6lVLC7QyrRGt0Ad6wtZ7tw88EL91mvS+KmSy+5IcU63yN+QsqJI+1+Y9KyHjHg2tE8zsMPKMX1gyG42q4I7WLKZZY5HU7kbjdHpBH5qj9yT+MV0/HX/lDUw/Bp7WHT/wCDVfLOVgxPEqNCk4ceBNvJcQLEN4E7mjgstDbJ1WZfCiy7QAL5bXEDisHfWs9MvdMyf9TH/drXXjF4TsW4bLXjE/Hcout2VfZEpl1M1DaQ2GktkFPIB3857/RUsdaIeFV/i7p3+O3H5NioTDGI6pPVaDLzEYuYb3Fh4pPBSlco0jK0+JGgwwHC1jnxHSsD+DrUpPE7aQCQFWy4A++OxJ//ABUs9RL+Ds9s9Z/g24fImpaKwcoXhZvkD1uWXB/g8+UfUEpSlUVWpKgh1HUpeoeULUSSq9TSSfOe3XU71QQai/dByf4Zm/LrrpvJt9bMdTfWVR8a/Vwet3sW4PD1wAYJrHo7jmpV3zq/QJd6bkLdjxmmS232chxocpUknqGwevnJrIv1rPTL3TMn/Ux/3azFwM+1VwP/AHE359IrO9QlVxRV4E/HhQ45DWvcALDIBxA3KUkKFTospCiPhAktaTrqQOlaTfWs9MvdMyf9TH/dq+tEuAzB9ENSLZqVZc4vtxl2tEhCI8ppkNr7VlbR3KUg9Asn8IrZ+lRcbE9XmIboMWOS1wIIsMwddy3oVCp8F4iMhAEG411HnWsfGrp1obn6cOGtGq7uFCCbh6m8iUnxvn8X7X2SVew5G/R7OsAYPwacJepV8+pvBeI653m59iuR4tGbZK+zTtzK6tjoNx+mq74Vv7Xpf/WvX/RViXwbPtkU/AM79rdXalQJqXw18ugTL27LXkNGzs5OdxbfPXVVifiy8Wt/JYsFrrloJN75tHTb0LP/ANaz0y90zJ/1Mf8Adp9az0y90zJ/1Mf92t2aVTu+6tf6g9g9ysne9TPuR6feoAFDlUU+g7VL1pi4v1i0BznPMnT6Tsd+o2iObVEM59sV/WNS76Y+0Tg//L6V80crouPPqZb/AJB6lTMJ/WxvIPrUQ1SIYf4M3TjJMSsmRSNRskZdulujTVtoZY5UKcaSsgbp32BVUd9TsaWfcxxD4Bt/zdFe46qs5S4UF0nELS4uva24DimFZCWn4kUTDNqwFvStTvrWemXumZP+pj/u1h9zhw4HGXFNOcVspK0KKVAttdCO8fa6k5qAm7f6Vm/jDn/MaicJzdSxAYwjzT27GzawbvvxaeCkMQS8lSBD7lAadq+u1utwPSpC8b8GxormFihZNjOr+RXC13FoPRZTLLHI6jfbmG6O7oaqX1rPTL3TMn/Ux/3azxwge1n09+B0f86qzDVYncT1mWmYkFswbNcRo3cbcFOS1DpseAyKYIu4A79461BLqhikXA9SsrwiDKdkxsfvU21svOgBbiGH1tpUrbpuQkE7VKF4O1SlcMNmBJITcrgB7w7cn/8ANRtcRftgNSvyuu/zx2pJPB2e1itHwncPljV3xs90SgwXuzJcw/8AUqr4XaGVaI1ugDvWFZt98GTpvfr5cb4/qPkrTlxlvS1oQyxypU4sqIG6e4b14frWemXumZP+pj/u1ucq7WpKilVziAg7EF5O4P6a49WLT/OkT9en/GqA3FVbaABHNuoe5W40Glk3MIdp960y+tZ6Ze6Zk/6mP+7Wv/GDwiYnw34zj98x3K7tdnLxOciOImoaSlCUt8wI5AOu9Sm+rFp/nSJ+vT/jWk3hR5sKVp/hKYstl4pvD5IbcCiB2HvVO4bxFVpyqwYExFJYSbiw4HoUVWqPT5aQiRYMMBwAsbniOla3eD9UpPFTiYBICmLkD748ReP/AOKzx4Vv7Xpf/WvX/RVgbwf3tqsS/wBxcvmL9Z58K39r0v8A616/6KrJP/bGV8g+qIoSU+zcfyx62LEvg2fbIp+AZ37W6lYqKfwbPtkU/AM79rdSsVUeUDwv+BvtViwh4O/EfYlQAufbFf1jU/1QAufbFf1jU3yaf/V+D9ai8bf+j8X6VMlw82FjKuEjEcXlPuMs3jEhAccbA5kJdaUgqG/TcBW4rCX1rPTL3TMn/Ux/3a2B4UPa3adfAMb9lZYqnRKzPUucmGykQtDnuva3E8QrIymys/LQTMM2rNFteAUeWoPA3wwaVPwo2onEDd7E7cULciplNMgupQQFEbIPcVD9NeXA+C3hR1PvLuP4BxFXS93FmMqW5HjNslaWUqSkrO6B0CloH5xXZ4VT+Munn4jcPlGas7wYXtgb1+SUv53Eq+QYlRiUA1Yzb9vZJtZtsiR4t93FVSIyTZVv2eJduzcC/OvmAeKzX9az0y90zJ/1Mf8AdrZK2YFC0q0EfwC03CRLjWHH5cZmQ+AHFgNLO55em/XzVkeqBqB/EPJPgiZ8iuueTFbn6o5kObiFwDgRe2vmCuMGlykiHPl2BpII3qB6pB9PfBr6dZjgONZfM1EyOO/fLPDuTrTbLBQ2t5lDhSndO+wKiBvUfFTh6KTIkTRPT3xqUyzzYtauXtFhO+0Rrfbeuo45qk5TIMF0m8tLib2tnl0qh4WkZaeixGzLdoAC3atY/rWemXumZP8AqY/7tatcYPDbjvDdkePWXHchuN2bvMJ2U4uahtKkKQ4EgDkA6dfPUuXqxaf50ifr0/41HP4UiVFlZ3g6oslp4JtEkEtrCtvsw9FV3Cdfqk/VWQJqKXMIdkQNwPQpnEFJkJSQfFgQwHC2efEdKpvguVKGtWTo3OxxZ0ke+Jcb/E10eFDUo68Y8nc7DEYxA9/xyZ/hXd4Lr7tmTfks787jV0eFC+71j35IRvnsypwfbI+R7FFH7N/j9qsPg84aMc4kr3klryLIrlaUWSLHkNKhIbUXC4tSSFc4PQcvmraH61npl7pmT/qY/wC7VgeCt/jdn/wbC+VcqRioDFmIanIVWJAloxawBthlvaDwUvh+jyM3IMixoYLjfPPielaTfWs9MvdMyf8AUx/3afWs9MvdMyf9TH/drdmlVzvurX+oPYPcprvepn3I9PvWBuMOA3auEjM7W04paIdqiR0qV3qCJDCQT7/SokMM/jhYvhKL8qmpeeNj2rmffiTHzpmohsM/jhYvhKL8qmr9gAk0qOT45/K1VHFwtPwgPFH5ipkOKHGNP8w0Zu9h1PzFeL48+/EVIuaQCWlJfQpA6gjylBKe7z1pPaOF7gqv11hWOz8UkyVPuMhuJFYbba5nXnFBKED7H3lRA/PW0PhB/as5N+N27521UY+hH3cNPPyrtPzxqo7CEnMRaTEjwph0PZc7IbNrhoN8wT6Vu4imYMOoMhRILX3AzN75k8CFvd9az0y90zJ/1Mf92n1rPTL3TMn/AFMf92t2aVUu+6tf6g9g9ysPe9TPuR6feoQNf9NbdpBrBkmm9puMmfEsjzTTUiSEhxwLYbcJUE9O9ZHT0Vvz4LtSjobkiCTyjK3yB75hxf8AAVptxu+2mz78bjfNGa3I8F39w/Jfyre+Zxa6DiiK+PhiHFiG7nCGSekgXVPoUNsKuPhsFgC8DqBKx7rLoVwfX7VbK7zmPEnIs18m3WQ9cLeENkRX1LJW31bJ6Hp31UMH8HloBqTY/qkwXWy+3m2F5bHjMZpgo7RO3MnqgdRuP01qTxSe2M1H/KOb8qakH8G17W5Hw9O/Y3WrVzP0ajwpyBNPudgWIbYAjyb5LYp3ySpVGJLRYDbDaNxtXyPWrO+tZ6Ze6Zk/6mP+7WGuK7gkwzh90ubzyw5lerpJXdGIHYTG2kt8riHFFXkAHccg/TUn1aoeEt9rmx+UcL5J+q9QsTVaaqUCDGjEtc4AiwzHYperUSny8lFiw4QDgDY5+9aD8JqlJ4ktOykkH1djjp6CSDW5PhTlKGnmEI3OxvT5I98Mf/7Naa8J/tkdOvh6P+2tyfCnfc+wj4ZkfIVb6x9qZLyT+pV2m+AprrH6Vpbw16TWrW/WKy6a3q6S7dEujcpa5EVKS4jso7jo2CgR1KAPwGt2PrWemXumZP8AqY/7taw+D+9tViX+4uXzF+pbV3W1trU25coqVJJCkl5III8x61FY1rlRptRbBk4ha0sBsANbu6Ohb+GaXJTsm6JMMBO0Rv0sOlaYfWs9MvdMyf8AUx/3ajryi0tWHJrvY2HVut26dIiIWvbmUltxSQTt5yBU8Pqxaf50ifr0/wCNQV6iKSrUDJlJIIN4mkEecduut7A1Xn6nEjCciFwaG2uBvvwAWtimnSkiyEZZgbcm9vMpauBtSlcK2BlRJPYTB19AnPgVDu59sV/WNTD8DPtVcD/3E359IqHhz7Yr+sayYO8J1Ly/1RFjxH+4yXkeximm4UPa3adfAMb9lZYrE/Ch7W7Tr4BjfsrLFcoqf79G8t3rK6BI/usLyW+oJSlK0VtJSlKIlKUoiUpSiJSvPNnMQG0uPpeUFq5QGmVuq3237kgnzd9WBlXEPpFhF3VYcqylVuuCW0uqYdgyOYJUN0k7I89Y4kVkFu1EcAOnJZ5eVjzj+5y7C92tmgk9gWOfCDe1Vyv8Yt3zxqofqlA4z9e9KtR+HnIcRwrJjdbxNkQfF4jUR8OOcsptStgpA32SCfzVGp9SmUjqcZu3/knP8Ko+II0ONNB0NwI2Rob7yv0/yPwYkhRIsObaWOMUmzhsm2yzOxsqVW1XALoljmsuV5U1kNxnxU2mDHU14otKSouLWDvuD/JFYxt3CZxGXWBHucDSa+uRpTaXWl9kE8yT1B2J3Fbe+D10p1J0cyvMHtR8Iu9nRc4EVMVTkZSw4ULcKh5G/pFYKZJOizTGxoZLTrcG2il8d4mk4NAmTITTO7ANtsvaXX223sL30us323g4wDGLnCyO35BfFSrZJalsh11CkFaFBQ3HL1G4rP3YSfNNWP8A6E/4VS7jkEQQnD4ncj0HQQXvT/Vr0+r8Qf8Aqlw/8i9+7V7l5SBKAiA0NB4L8p1CrTtWc187ELy3IX3Lz2hiWJl03nKIMobfY09PIT71WLxBZ/kGleB/VdZVMSZLMptoNyGwUEK7+7Y1V16o4Tjl0uMK+3ZUB9b4cS2/HcSopKQN9uX3qwhxjazaXzNHXWU5hDbKpzGynErSO8+cprJFdssJBVeqUcwpWIYbrOANuN7Kw08cOqRWkeotjIJH+qX+9UXusk71R1Xy2e8ykOSbvJdWEk7AqWSa2STqlpqhQUrO7SADufLV/hVsZdwQcTuY5TdMsxfTN+5Wi7yVzIMtmYxyPsrPMhad177EEd9REwXxmgDPqVIpk1PzpcJkl1rW/sLWYqbLY3a++/lH0VdWk1it2UanYtjtxQ4ItxujEd0trIUEqUAdj6ay2fB+cXKmgRpDLCgruMtjfu/r1dmkPAvxUYxqliuRXvSqXHt9uuseRJd8aZVyNpWCTsFkn81asOA/aF2m3UVKCXiHItPYVJCnge0iSkJE2+7JAA/hh835qylg2k+NYBjkbGLK5LVEjFRQXneZZKjudzV6Agjfr+im9SNRotPq8H5PPQWxGXvZwuLjerTJyMtT390lWBjrWuBbJW5dcbbDPPGkrbSNgUnqCdz1P6atp6K806tsBSuU7bhPfWQZza3o5Q2ndW46VTPEJn+x/vFfnjlG5JpKfnmmlQXQxYXLGuc3U5AXs3jl7VZJSfcxnPN1ZoZeSnykL6d55a69j2vsunLV6OWyU4hTamjsobHqKty62iRbne2UysM7bBXf1/NXEcU8mdVw7A+WQ4b3wh9IlhGz0nXLiSRZScvOsjHZuLpFu8mMy42pxawpISjdXsPwV7LXeX08sV0qcUtXRajuaoZcG3sVf8Jr0RHksSmnljdKVgn8G9RNCxnWZGblmfKSGMOznmA1zgXXvr0E5jdZfcWWhuaebmVkCEVKjIUsbE7/ALa79h30SQUgp7tulc1/RaTgmXl4cIu2tloF+Nhr51UHG5JVkajaM6barQXYec4jbbmtbCmG5TrCfGGEq/2bm3MnY9Rse+tJs+8F/fIzjLmmWoUeWh1wpeavLRZU0j71SVtBQX6COUVIhXGwrFN02WnfrW58d6sVExbV8PZSMYhvinNvYdPNZRSaleD410wG1G7WhyBl7LYJdZtKXBJQB5w0seX/APSSferWuTHlQpT0O4RXo0qOstutOoKFtqHQpUk9Ukeg1PcpAV3jurC/EFwvafa9WGU1PgxrXkXJ/A72zHSXm1juDm2xcR6Uk7+gg1ATuGIbm7UqbHgfeuj4e5XJhkQQa0wOaT9NosR1tGRHVY9ah1WlKwUco6jqD1397athuGvjKzzRC5RrNkUufkWHnZt23vPc7sRPmVHUv2O38gnlP9HvqwdXuHXVvRO4yWMvxeYbYy5yN3eMypyE8PMQ4Bsnf0K2I32rGqF9onmSRtt3+mqux81S4txdpH9+ddkmJWk4skNl+zGhOGRBBt0g6g/2VMlo/wAVujetl0XYMNyB4XZLJf8AEZsdTDq0D2RQD0Vt59idvwVmFK9z3771A3Zbvd8Zu0W/49cZFvnwnUusSY7hQ40sHvBH6PwVu7w8eENv3qw3jmuq4jtsfShti9xI5Q7HX3byEAkKSfOpIBHoI6i203EkOY/w5rmu47v6LiOK+Smap4M1R7xIYFy0/THVkNoenrUhVKp1iv8AaMktke82K5xbhBloDjEmM8lxtxJ7ilSehqo1aAb5hcgc0tJa4WISlKUXiUpSiJSlKIlKUoiUpSiJSlKIof8Ajxx/1A4osv5EcrNy8TuDfv8AaRm+c/rAutpvBaX/AMa01zPFyvc26+NTgn0CQwlH7Yx/vrEfhQrB4lrJjeRIRyoumPJYUdvZOMyHdz/wuNj81VPwWV/8W1DzbF+fYXGzMT+X0mO/yb//ANz/AH12Go/5/BzX72tZ/wBSAfQCucyf+UxG5u4ud6QSPYt5tfMg+pbRHPL+F8jkTHbgpo/+KWFpb/8AvKag8AJIAG5PcKl54+sg9QuF3KWkL5Xbq7Ct7Z3/AJUltSx+dCFiostI7B9VequHYyUc6brfoENY2+9ckISon3tia+eT5gl6bHmneMexrQfaV7i9xjTsKA3h6Sf6KbfA7CMVwbHcXCeUWe0xIHL6OyZSjb/7ait8IX7aPIvxK3fNW6lvqJDwhfto8i/Erd81bqvcn7zErD3u1LHH/s1TGLmhlOa0aBw9RWw/grf4n598JQvknK134+NNchwriDvuRzoLvqRlSm7jb5YSezcJbSl1sq7gtK0q8nv5Sk+etiPBW/xPz74ShfJOVutkGNY7lltXZspsFuvFvdIK4k+KiQyojuJQsFJ/RWadrjqBiaYmNnaabAjTLZacunJYpWlCrUODB2tki5B85UCNKm2PDRw9EknRLCev/wAEj/u1x62jh59xLCfiSP8Au1N/ORJ/cu7QozvLmfvW+lQlVs1wLa6Znges2PYIb1LkYxk8oW2RbXXStlt1wENPNJJ2QoL5QSO9JIO/QjdHiExHhv0C04f1EmcOeHXltiWxFMVq2RmVEuKI5uYtq7tvRWCNIuKXhyyLVLE8fxzhMsFiulyvESJDubPivPDdcdSlLqeVgHdJO/Qg9O+tmNXTiCmxTDk3OhkOFyWZEDXM3y1yWGHShSJ2GHzAa+4NrOzF9MhbPRZO8J/9wCx/lfE+ZzK0l4M/bPaf/CS/kHK3a8J/9wCx/lfE+ZzK0l4M/bPaf/CS/kHKwYZ+y0bqiepZa34eh9bPWvJxc+2V1D+Gnf2JrEVTh3vQPRLJLtKvuQaTYncbjNcLsmXKtLLjryz3qUpSdyffNeH1tHDz7iWE/Ekf92tST5QZSWl4cEwXEtaBqNwstiZwhMR4z4oiDnEnfvKhKqWjwdvtYbN8JXD5c1Gfrra7dZNbdQLNZ4LEKBAyi6RosZhAQ2y0iU4lCEJHRKQkAADuAqTDwdvtYbN8JXD5c1I48iiNRYcUb3NPa0rTwmwwqm9h3NcPSFFRkn8Yrp+Ov/KGph+DT2sOn/war5ZyoeMk/jFdPx1/5Q1MPwae1h0/+DVfLOVg5QvBkHyx+UrJg/8Afonkn1hZorRDwqv8XdO/x24/JsVvfWiHhVf4u6d/jtx+TYqi4O8NwOt35XK1Yk8FxfN+YLA3g7PbPWf4NuHyJqWiol/B2e2es/wbcPkTUtFSnKF4Wb5A9blo4P8AB58o+oJSlKoqtSVBBqL90HJ/hmb8uup36gg1F+6Dk/wzN+XXXTeTb62Y6m+sqj41+rg9bvYpaOBn2quB/wC4m/PpFZ3rBHAz7VXA/wDcTfn0is71Ra14TmP+R/5irVTP3GD5DfUEpSlRi3loD4Vv7Xpf/WvX/RViXwbPtkU/AM79rdZa8K39r0v/AK16/wCirEvg2fbIp+AZ37W67BTvsY7yIn5nLnM59pR5TPytUrFKUrj66MoAXPtiv6xqXfTH2icH/wCX0r5o5URDn2xX9Y1Lvpj7ROD/APL6V80crtGPPqJb/kHqXM8J/WxvIPrUQ1TsaWfcxxD4Bt/zdFQT1OxpZ9zHEPgG3/N0VocpP1Mv1u9QW3gr62N1D2q6KgJu3+lZv4w5/wAxqfaoCbt/pWb+MOf8xrX5NfpTP4P1LNjbSB+L9KmV4QPaz6e/A6P+dVZhrD3CB7WfT34HR/zqrMNc9qv7/H8t35irhT/3SF5LfUFCFxF+2A1K/K67/PHakk8HZ7WK0fCdw+WNRt8RftgNSvyuu/zx2pJPB2e1itHwncPljXUcZ/Z6B1s/KVRMM+F4vU78wUXOov3Qcn+GZvy66t6rh1F+6Dk/wzN+XXUl/B1oXoxlvDdhmRZRpZi12ukxmWZEyZamXXnSmY+lPMtSSTslIHXzAVZatXIVBkocxFaXAkNy6id/UoWn0t9WmnwYbgCLnPrt7VFfSptfW0cPPuJYT8SR/wB2uU8NXD0hQUNEsI3Hpsccj9BRVZ+ciT+5d2hTfeXMfet7CtAfBuaaZFf9bE6jNwXW7Ji8OSl2WtJDbkh9pTSGUnuUrlWtR9ASN9txvkrwrf2vS/8ArXr/AKKt8rRZrRj9uZtFhtUO2wIw5WYsNhLLLY332ShICQN/QK0N8K39r0v/AK16/wCiqEpdZdXcUwZot2RZwA1yDHanrJUnP0wUqgxYANzcEnp2m+5Yl8Gz7ZFPwDO/a3UrFRT+DZ9sin4BnftbqVitLlA8L/gb7VtYQ8HfiPsSoAXPtiv6xqf6oAXPtiv6xqb5NP8A6vwfrUXjb/0fi/SppuFD2t2nXwDG/ZWWKxPwoe1u06+AY37KyxXO6n+/RvLd6yrlI/usLyW+oKOzwqn8ZdPPxG4fKM1Z3gwvbA3r8kpfzuJV4+FU/jLp5+I3D5RmrO8GF7YG9fklL+dxK6nLfYs+Q785VDj/AGmHlN/KFKJVA1A/iHknwRM+RXVfqgagfxDyT4ImfIrrkcD61vWPWuhxfoHqUD1bj8dP3FuG78lHfmltrTipo9P9M9PNRNFNMznuEWTIfU/Frb4r6pQW5HYc8Rnn5OcHl5uRG+3fyj0V27FVSZSJiUnIjSQ1z8hrmwj2rl1AknVGFMSzDYuDcz0OB9ihcpU2vraOHn3EsJ+JI/7taFeEf08wTT3M8Oh4Lh9nx9iXa5Dshu2w0R0urDoAUoIA3IHTrXlHxpL1mbbJw4Tmk3zNtwuvalhmNTZczD3ggW0vvNl6fBdfdsyb8lnfncaujwoX3ese/JCN89mV3+C6+7Zk35LO/O41dHhQvu9Y9+SEb57MrSH2yP8Ax+xbJ+zf4/arm8Fb/G7P/g2F8q5UjFRz+Ct/jdn/AMGwvlXKkYqj448Nxepv5QrThbwXD63espSlKqSsKwhxse1cz78SY+dM1ENhn8cLF8JRflU1Lzxse1cz78SY+dM1ENhn8cLF8JRflU12Hk/8ExvLP5WrnOL/AAhC8kfmKlZ8IP7VnJvxu3fO2qjH0I+7hp5+Vdp+eNVJx4Qf2rOTfjdu+dtVGPoR93DTz8q7T88apgjwDH8p/wCVqYo8LQupv5ipx6UpXHl0ZQ4cbvtps+/G43zRmtyPBd/cPyX8q3vmcWtN+N3202ffjcb5ozW5Hgu/uH5L+Vb3zOLXYcR/ZSD5ML1Bc5o3h+J1v9ZWi/FJ7YzUf8o5vypqQfwbXtbkfD079jdR8cUntjNR/wAo5vypqQfwbXtbkfD079jdeYu+zcH/APH+Uph3w1E/H61tRWqHhLfa5sflHC+Sfra+tUPCW+1zY/KOF8k/XO8NeF5fywrjXPB0byStBuE/2yOnXw9H/bW5PhTvufYR8MyPkK024T/bI6dfD0f9tbk+FO+59hHwzI+QrplY+1Ml5J/UqRTfAU11j9K1n8H97arEv9xcvmL9Y04gvu9ak/lfefnrtZL8H97arEv9xcvmL9Sa3Ph60JvVyl3i76QYhMnTn3JMqS/Z2FuPOrUVLWtRTupRUSST3k181uvwqBWzEisLtqE0ZW8Z3FfVMpESr0wMhuA2Xk5+S1Qg0qbX1tHDz7iWE/Ekf92oZs7ixoOcZFChsNsR491ltNNNpCUoQl5QSkAdwAAG1TVAxNBxA6I2Ewt2La2334dSjKvQ4tIax0RwO1fToUtvAz7VXA/9xN+fSKh4c+2K/rGph+Bn2quB/wC4m/PpFQ8OfbFf1jUJg7wnUv8Ak/VEUniP9xkvI9jFNNwoe1u06+AY37KyxWJ+FD2t2nXwDG/ZWWK5RU/36N5bvWV0CR/dYXkt9QSlKVoraSlKURKUpREpSlEVDvpIvuNgHoZr2/8A5V6tHeMRSRrhOBUB/AIh/wDsrfCdbEzZ1uml4oNveW8Egb8/M0tvb3vZ7/mrBvEHmuhGAeO3rPMftt6yN0JRHicvO+sBI5ebr5KQPTWrUKPHr0JklK5vJG6+8+9WPC2IoGF5109MtJbskZEDW3HqWhNxdSFRTzp6S2duv9IV61vIKFfZB3emtuNA71ofrrbWmpGnNjg3qHM3fhhs+U1sSlaevXbpvWdV6EaP8qj/AJPrT3H/AFZ/xqrTmBp2Qjul47gHN1FiumQOVqmR2CI2A+x6W+9VnTTrp9jp/wDhrH/IKqZP/pCB/wDtB/zKr4tFltsS2x4sWOWmWUcjaEuKASkdwHWug22GciB5F7iIP9av+Uffq4Q27DA07guLTMUR4z4o0JJ7SqncP8zc/N+2vQO6qbcbbEMJwci+4f61fp/DXpFuibewX+tV/jX2sK1T4jQo6iueSftCa084xgRo/wBUn/SLHm/DVK8JLnubY5xP3G02LK7pBht2uKpLDMgpSknn3P59hWp12zvNMghLgX3KLjcIwIWGpDxWjmHcdj56h5qaF3MsqdPbZmXkAWvx/orddCeyVt6K/RPoT9xnCfgOH8kmvzuLdWlBOw3H9EV+iXQ4k6O4YT57JE+STX1TNXKRpP1p6vaFfFKUqWVgSlKURKUpREqg5d/mKf6wqvVQsvTvbUq9CxVA5U2l2Dqhb7srakf3hnWrN5hQHqPw1xQd4r+drMnAq4WWTWju0g+lI/ZX3XVFPNHaPmKEn+6u2v6kyj+6S7HcQPUqM7IlKUpWwvErjlHormlEXTIiRZLK2JMdt1tY2UhaQpKh74PfWuWuXA5pPq2XbzZYqMUyEg8suA0BHeV/4zA2Cv6ySlXvnurZOuNh6KwR5aFMtLIzQQt+nVSdpEYTEjELHDgfWNCOgqKW6+D54iImTv2a3Wu1zYLYKm7mJqW2HRt0HKrywrfpsU/n261gTIcayDCr9MxvJrXIt9xhOrYkMPIKVIUk7HbfoR6COhHUVOryp79hVlam6P6eauWhVmz3GYtyaAIaeKeV9gn75tweUk/n29INVubwtAez/LuIPTmOpdXo/LHPwYwFUhB8OwBLBsuHTwPVkFEvoZxFah8PGUC4YzIXKsstwG4WaQo+Lyk+cp/2bnoWPR13HSpT9DOIDA9esaN+xCapEmOUtz7bIIEmG4RvstI70nrsodDt+EVHtxM8I980BdTldrelZBizzxaakhkl6ESPITI5RygbDYOdASNuhIBwTpzqBnGmmXNZfg96ctt3Y8rdB+xvo33LTiD0Wk+g/m2PWo2TqM1RYnyecHMH93HQrlXcKUblCkv2rRngRjv0BI/heNx6fWFOYk7jevqtY+GHjWxDXNLeL5G2xjmYpT/mK1nsJm3eY6ldSrzls+UB3bgEjZpCgR31d4ExDmWCJCNwvztU6XN0eZdKTrCx43H1jiOkL6pSlZloJSlKIlKUoiUpSiJSlKItE/CpWDt8YwDKUt/5nPm29agP9s22tIP6hX99atcHWsON6Ia1Rcxy+RIYsztvlQZa2GS6sBaQpHkjqfsiEftqTLip0Rd190euGE2+Qyxd2H27lanHjs2JTQUAlRHcFIW4jfzc+/Xbaorr3wvcROPz3bdN0WzB5xpZQVwbS9MaJB23S4ylSFD0EHrXXsJTklP0R1MmYgBG0CCQDZ2dxfrPUud4hlpqUqgnoDCdCDYkXGVjbqW7msPFjwX65Yszh2eXrKHLazNbnpREgPMqLqELSndQHUbOK6enb0VQeHXHOBO/av2BvSb6rX8oguLnwUze2DCVMoKypXMNugHT39q0yTw8a/LUEjQ/P9yduuNTAP0lut4+AHhUzXTG73LVfU20KtNwlQjb7VbXiC+22tSVOvOAHyCeRKUpPlbFe4HTfHVZGm0OmRBLTTxcGzQ8WJOWgGY49C+pCbnapPMMeXbqLuLTkB0k9i3cqJDwhfto8i/Erd81bqW+ovuOnSDVrLuI++3zE9LsuvVteiQEtzLdZJMlhZTGQFAONoKSQQQevQiq7gCLDg1RzojgBsHU23tU1i6G+JINDASdoadRWWfBW/xPz74ShfJOVmrOuOHQHTrLrphGT3m7NXWzvmPKQ1bHHEJXsD0UOh7xWMvBr4HnOCYrm8fN8MvuPOy7hEXHbutueiKeSG1glAdSkqAJG5HprV/io0T1myHiFzq9WDSTNLnbpd0U5Hlw7BLeZeRyJ8pC0NlKh74NSUSmyFaxFNNm4lmAAghwFzZo1N1osnZumUaA6XZdxJBBBOVzuW6H1xbhj/n+9/FDtPri3DH/AD/e/ih2o2vW9a++4dqB/Zmb9HT1vWvvuHagf2Zm/R1L95mH/vj/ADt9yju+Wr/dj+V3vW23GLxgaKazaKy8Iwa63KRdXbhFkJQ/b3GUcjaiVeUrpWqXDV7YXTb8qbZ85RXmHDzr8Tt/kO1A/s1N+jrZvgr4NtS2dTLTqlqbjcrHbRjzpmRIs5PZS5ctI+x/Yj5SEJJ5iVAElIAB3JEoRSsOUmNBgxQWkOIu4EkkWsLLRHy+s1CHFiQ8wRoCAADe5usz+E/+4BY/yvifM5laS8GftntP/hJfyDlb4+EXw7L830Qs1pwvFbxf5zWUxpC41rguynUNCJLSVlDaSQkFSRvttuoDzitQeEzRXWTHOIrB73kOkuZ2u3RLgpciZNsMphhlPYuDda1thKRuQNyfPULhuYgswzGhueAbRMri+nBSdagxHVyG9rSRdmdulSy0pSuSLoShB4ifu/6l/lfePnjtSTeDt9rDZvhK4fLmtENeNC9bbxrfqDdrTo7nE2DNym6yI0mNj0txp9pctxSFoWlshSVAggg7EEEVIFwH4xkuH8OtpsmW49c7JcW7hOWuHcYjkZ9KVPEpJQ4AoAjqDt1rreMJiDEoMFjHgm7MgRf6JXPcOQYjKtEc5pAs7d/uCiVyXpkV1/HX/lDUhnDjxu6B6baI4lg2U3m6tXW0QlMSkNWxxxCVFxauih0PRQrBnE5wUatYhqJeb7p/h1xybGLvMdmQ1WtkyX43aK51MuMoBWOUqICgCCkA7g7gYV9b1r77h2oH9mZv0dT83DpOJpKGIsYbORycAb2tY3vx0URLPqFDmnmHD52YzBItfdZSS/XFuGP+f738UO1qxx3cSmlmvdnxCHp1cZ0l2zSZjsoSYa2AlLiWgnbm7+qFVgH1vWvvuHagf2Zm/R1yjh31/WoITofn4JO3XG5gH6S3tWpTsN0SlzLZuDG5zb2u9tswRw6Vszlaqk/AdLxYfNdwab634rK/g7PbO2f4NuHyJqWitH+AfhNzfTK/TNWtTrYbTOdhKg2q2OLBfQlxQLjzoHsDskJSnffZS+YDpvvBXP8AG89AnqqXS7g4NaG3Gl8zkfOrdheViyshaMLEkmx1tkPYlKUqoKxJUEGo3TULJ/hmb8uup36i34r+CzVbH9S75mGnWJXDJsbv8124MptjRkSIjjqitxlbKRz8oWpXKpII5eXcg9K6DyfT8vKTUWFHeGl4FrmwyJyvxzVQxfKRpiBDfCaTsk3tnr//ABZa4XuNXQfSzQjFcCy+8XVm72lqSmShm2uOoBXKdcTsodD5K01lP64twx/z/e/ih2o2vW9a++4dqB/Zmb9HT1vWvvuHagf2Zm/R1Z5nCdBm4748SMbuJJ57dSbncoKBiCqy8JsJkMWaABzTuy4qSX64twx/z/e/ih2rp0x4y9DdXczg4Fhd3uj93uCXVMIftzjSCG21OK3Ueg8lBqLH1vWvvuHagf2Zm/R1njge0d1cxLiVxe/ZVpZl9mtkdm4B6bcLHKjsNlUN5KQpxaAkbqIA3PUkCoupYSocrJxY8GKS5rXEDbacwLjKy35LEFUjzMOFEhgNLgDzToTnvWSvCt/a9L/616/6KtcuDLVvDNFdZRmmeSpMe1i1SonPHjqeX2iyjlHKnrt5J61IBxtcOd54gdO4AxAsqyXG5LkqAw84G0SmnEgPM8x6JUeRtSSSBujY7b7iNGbw28QcCSuI/ojnKltkpJYsMp5B/AtCCk/hBrfwtMSE/QRTo8QA85rhcA2Libi/QdVqV6DNylW+WQmEjmkGxIyAGdupSPfXFuGP+f738UO0+uLcMf8AP97+KHaja9b1r77h2oH9mZv0dPW9a++4dqB/Zmb9HXz3mYf++P8AO33L3vlq/wB2P5Xe9WAshS1EdxJNS86ZdOBODv7n0n5o5UeGnXBzxCahX+PZ/wDJte8fjLWPGLhfILsJiO3v1V9lAUsj+SgEn++pUL7gzOJcPt005xeNJmIteISLRBbQgrekFENTaPJSN1LUQOgHUnpWDHFSlYxlpeE8OcHgmxBsNM+1ZcLSUeH3aM9pALbC4tc9ChEqdjSz7mOIfANv+boqGf1vWvvuHagf2Zm/R1M7pvFlQdO8WgzozseRHssFp5l1BQttaWEBSVJPUEEEEHqDWDlFmIUaDLiG4GxdoQdwWXBsGJCiRdtpGQ1HWrjqAm7f6Vm/jDn/ADGp9qhIunD7r25cpbjeiGfqSp9wpUMamkEcx6j7HWDk5jwoLpnurgL7GpA8ZZsZwokUQdhpP0tBfxVKtwge1n09+B0f86qzDWKuFizXjHuHrBbLf7VMtlxh2pLciJMYUy8yvnV5K0LAUk+8RWVaoNUIdPRiNNt3rKtkgCJWED4rfUFCFxF+2A1K/K67/PHakk8HZ7WK0fCdw+WNaJa86F623jXDUG7WjR3OJ0GblF0kRpMbHpbrT7S5TikLQtLZCkkEEEHYg71IBwHYvkuH8OtqsmW47c7JcW7hOWuHcYjkZ9KVPEpJQ4AoAjqDt1rpmMJiDEoEFjHgm7MgRf6JVIw5BiMq0RzmkCzt3+4KKbUX7oOT/DM35ddS0cDPtVcD/wBxN+fSKjTz3QLXWZnORS4miuePsP3aW4063jkxSFoU8ohSSG9iCCCCKk74NrBfcX4asKsOTWWfaLnFZlh+FOjLjvtFUx9QC21gKTukgjcdxB89MdTEGLSYLYbwTtN0IP8AC5MKwYkOoxHPaQNk6j/cFmilKVyVdCStAfCt/a9L/wCtev8Aoq3+rXTja4c7zxA6dwBiBZVkuNyXJUBh5wNolNOJAeZ5j0So8jakkkDdGx233FgwtNwZGrwY8c2aCQTwu0jsuVEV6XiTdOiwoQu42y6iD7FH/wAGWreGaK6yjNM8lSY9rFqlROePHU8vtFlHKOVPXbyT1rfD64twx/z/AHv4odqOGbw28QcCSuI/ojnKltkpJYsMp5B/AtCCk/hBro9b1r77h2oH9mZv0ddUq1Co1bmPlUxG51gMnttYeYqhU+q1KmQu4QYeV75tN1JL9cW4Y/5/vfxQ7WsBa8GYokmXnW5690j/AArXn1vWvvuHagf2Zm/R09b1r77h2oH9mZv0dYZPDtKp+18lmnsva9ojRe2m7pWSYrM/N27vLtdbS7CdfOpitFBhQ0mxUacqlKxgWxr1KMrftjH28nn367/hq9qxlwzWi7WHQDA7NfbZLt1wh2WO1IiS2VMvMrA6pWhQCkkegjesm1xueAbNRQDfnOz1vmc7rpEoSZdhItkMuGSjs8Kp/GXTz8RuHyjNWd4ML2wN6/JKX87iVlPwlWnGoed5Bgr2D4FkWQtw4c5Mhdqtb8tLKlLaKQstJVyk7Hbfv2NWp4OrSvU/CNcbtds004ymwQXMYlR0SbpZ5EVpTplRVBAW4gAqISo7b77JPorqMtMQRg8wy8bWy7K4v9I7lRY8GIcRh+ybbQztl9EKRyqBqB/EPJPgiZ8iuq/VEziPIl4VkEWKw48+9a5bbbbaSpa1lpQCUgdSSegArlMDKK3rCv8AE+gepQNVOTob9xPT78lrT80aqHb1vWvvuHagf2Zm/R1Mho3BnWvSHBrZc4b8SZExu2MSI77ZbdZdRFbSpC0q2KVAggg9QRXUeUSYgxpeAIbwecdCDuCoeDoMSFGil7SMhqOlXhUcHhT/AOPmDfBEn5YVI/WgnhJdNNRs6zXDZWEYBkmQsRbXIbfctVqfloaWXQQlRaSoJJHXY1VMFRGQqzDc8gCztcv4SrBidjolNe1gubj1hWH4Lr7tmTfks787jV0eFC+7zj35Ixvnsyru8HFpdqZg+r2Q3PNdOsnx+G/jbjDUi6WiREbW6ZUdQQlTiACrZKjsOuwPorKPHxwt5ZrRHs+oOnMRM+/WOMuFLt5cShcqJzFxJaKtgVoUpfkk+UF9OoAVbY1RlZbFwjRHgMLQL3yuRvKr0KSjx8PGGxp2g69rZ68FrBwJ6/acaC5Bllx1FnTIzN3hxmYpjRFPlSkLWVbhPd0UK3D+uLcMf8/3v4odqNx7h14gGHFNL0Pz0qSdiUY5MWPzENkH81fPretffcO1A/szN+jqZqeHqLV5l03Hjc51tHttkLcCo2RrFTp0AS8KHkL6tN8zdSS/XFuGP+f738UO0+uLcMf8/wB7+KHaja9b1r77h2oH9mZv0dPW9a++4dqB/Zmb9HUf3mYf++P87fctvvlq/wB2P5Xe9SlcZM1i5cJ2bXGKSWZVtivNkjYlKpDJHTzdDURuGfxwsXwlF+VTUuXEljmQ33hIv2N2Sw3G4Xd6yQWm4EWKt2StaXGCpIaSCokAHcAbjY+ioysT0A13jZVZpEjRPPWmmrhHW44vG5iUoSHEkkkt7AAeeseBo8CBTY7HvA57tSB/CFkxTCixZ2E5rSeaNB0lSO+EH9qzk343bvnbVRaaWX+3YpqdiGUXha0QLPfrfPlKQgqUllqQhayEjqTypPSpnddNLo2s+k+R6bSZQiqvEYCPII3DMhtaXWVHz8ocQjmA6lO4qJTLOFDiKw+8P2ebpDk1wUyspEi0252fHdHmUlxlKhse/rsR5wD0rHgOelP2dFkozw1xcTYkDIgC4v1FfeK5WY+WQ5mGwkWAyF8wSc1IZ9cW4Y/5/vfxQ7T64twx/wA/3v4odqNr1vWvvuHagf2Zm/R09b1r77h2oH9mZv0dbHeZh/74/wA7fcsHfLV/ux/K73r38TWfY5qhrpleeYk+89abtIZcjLeaLa1BMdtB3Seo8pBrerwXf3D8l/Kt75nFrRWycMHERf7izbIWi2YsuvKCErm2h6IynfzqdeSlCR75IqVDhS0Oe4f9IIWF3GU1Iu8qS5c7q4yd2vGnEpSUoJAJSlDbad/OUk9N9h8Yzm5KXo7KfAiBx5oABBNm7zbq7V94al5qNUnTcVhA5xJtYXO4KLHik9sZqP8AlHN+VNSD+Da9rcj4enfsbrS7iP0P1qvmvWfXiyaQZtcIEy/y3o0qLj8t1l5tThIWhaWylSSO4g7VvN4P/E8pwzQBNmzDGrrYrh6tTHfFLlDcivcig3yq5HAFbHY7HbbpWPFcxBiYdgsY8E8zIEX+ivqgQYjKxEc5pA527pWydaoeEt9rmx+UcL5J+tr61m8IPiWV5poKzZ8Oxi7X6eL/ABHjFtkJyU8Gw28CvkbSVcoJG5226iuf4cc1lWl3ONgHBW+tNLqfGa0XOyVHhwn+2R06+Ho/7a3J8Kd9z7CPhmR8hWtfDLojrRYNf8DvN90izW3W+HemHZEuXYJbLLKAeqlrU2EpA9JO1bYeEkwXN86wbD4mEYdfMhfi3Z9x9q1W96WtpBZ2ClBpKikb9NzXSKvMwXYmk4geLBpubi38W9UunQIraJMsLTckZW6lqX4P721WJf7i5fMX6l3qLfge0d1cxLiVxe/ZVpZl9mtkdm4B6bcLHKjsNlUN5KQpxaAkbqIA3PUkCpSKq3KBFhxqox0NwI2Bob/xOU9hGG+HIuDwQdo69TUqCDUX7oOT/DM35ddTv1C5nugWuszOcilxNFc8fYfu0txp1vHJikLQp5RCkkN7EEEEEVIcnUeFBizHdXAXDdTbeVp4yhPiw4Ow0nM6DqUlnAz7VXA/9xN+fSKh4c+2L/rGpluDawX3F+GrCrDk1ln2i5xWZYfhToy477RVMfUAttYCk7pII3HcQfPWgfETwSavYFnd0l4JhdzyfFp8pyRbnrUwqU8w2pXMGXWkArSpO/LzcvKoAEHfcDfwrUZWWq8/DivA23ktubA2c/f5wtSvSUeNTpR8NpOy2xsMxcN3eZbGaC8c3D9gGjWH4Xkd6uzV0s1qZiSkNWxxxCXEjqAodCPfq/fri3DH/P8Ae/ih2o2vW9a++4dqB/Zmb9HT1vWvvuHagf2Zm/R1vR8I0GYiuivjG7iSee3fnwWrCxDVoMNsNsMWAA+id3nUuWi3EZpjr6bwNObhNk+oXi/jnjMNbHL23adntzd/2pf4Nh6aydWjvgz9PM/wNeoxznBsgx3x4WjxX1Wtj8Tt+Txzn5O1Snm5edO+2+3MN+8VvFXMq/JS9OqMSWlXXY21jcHVoJzHSVeKRMxpyTZGmBZxvfK2hI06kpSlQykkpSlESlKUReacqaGQILTa1k7ELVtsNu+owuK7SjK9PtRJd3u8iROtl6fW9ElOuFzlJ6lsqPnG9ShuOtsjmdWEgnbc1ZOeYHguq9gm4vmDKJcJUkLBQrlcbWkA+Srbceg7VYcNVw0GdEdwuw5OG+3EdI9Oi0ahJidg7G8aKOjhexrVWdqTa73pxFUgRXx4xKeBEfk++So9x3G/SpOVSMjDZKoUPcJ6/ZCBvtVEt1hxHCLfZMfxeFDt0FiQlttppITzHlOxUe8k+k1ofxDcSOujOdX7A5l+RaY9smOMJRbklvtG/vVcx8rYp2Pf56mo/d8eVI/J2thho362vqePm0WmzYokvzyXXPp9ikBtVzu8qMER2re6pro4G3+bkO56Hausv5D9UA/gMT/NB17Q7+yNaT8BWqsqHn10wzILo68i+s9qwt93f7Ojr5/ORuK3kM+F9UYT4y3zGGDtv5uc1W65SIlEnDKRDewBB4gqQkpps5BEVosuu4v5H4k5ywIZPTYF0gd9ent8h80KJ+sNds+ZFVFWlL6CTsAAffr2hadvZCohbSjC44+F696o68zMwOVQ7Z28BhnxcsqcI5ObruPTvWpurHDRO0nxJWUzstj3Bsvoj9i1HUlW6vPuakl4nsuxO06nOwrtlFphSExkKLMiY22sA9x5VHfbvrTvizy7FL1pYbfZsmtc+T4+yvsY0tDi+Ub7nZJ7qiJqDC5zt/WqhPkCYcOlaZrEfs1fZXOg/k1+hThvuDl20EwC4upCVyMfhLIHd1aTX56VoVyK6HuPfX6C+Fn2uenO/wD3cg/JJr5phtEI6Ft0nKYtf+E+tqynSlKmVZEpSlESlKURKomW7G17bgHnG1Vuray9St4zfKpaFE7oT5zXPOVaZEtg+eLhfaaGdW24Nvlnle+Wa25Bu1MNVqVy2lS1pQhJUpRAAHnNcVVMbiqk3VohvmS15at/Nt3f31+B8P0qJXKrL02FrFe1uWdrnM+YXPmVrjRBChl53BXvHTysNpKOQhCQU778vTurtrgb7mua/ptBhiDDbDGgAHZ1ZKlE3N0pSlZV4lKUoiUpSiJSlKIvLOgxrhFdhTozUiO+gtuNOICkLSe8EHoRWgPFrwNx7ILjqrpOlqNaozC5VxsvMR4uEjdbkck+x7yUb9Pvenk1IRXnmRI86O5ElsoeYeQptxtxIUlaSNiCD0II81ac7JQp6GYcUefgp7D2Ip7DU2JqTdbxm7nDgR6juUG+EMxI95Fzu1/nWMRl9pGnRYvbrbdGxSSNwrYAHblJNSI8J3FWi+4/eMa1VymI7Lx9kzIt3cVyCdBHslEHqVoJR025tlDcbg1Stf8AgWTc5nq/ova7Wy2I5S5ZHlFtAUDvuwpW6Rv/ACVEbeY+atMtUdPM304DTWSaeXDGmwA1zuNLLbrneVdqd0k9/sTtVIa2foUwXbF2dH0Su9zMTD/KTJNhiNsRTawOztsIOdhkTcZZEjfqFMNjGZYvmNtZu+MXuJcYj6edDjDgVuPfHePwEdKrQIPdUGeMam59hl4gZFiWUz4NwtrgcjKS+rkOxB5FI35VIO2xSQQRvU1uBZLEzDD7PksObFlN3GE0+XYyuZorUkcwT1Pcrcbb7jarXSas2pNIIs4aj3LkONsDxcIPhvETukOJextYi24+Y6788slcFKUqYVESlKURKUpREpSlESlKURKUpREpSlESlKURKUpREpSlESlKURKUpREpSlESlKURKUpREpSlESlKURKUpREpSlESlKURKUpREpSlESlKURKUpREpSlESlKURKUpREpSlESlKURKUpREpSlESlKURKUpREpSlESlKURKUpREpSlESlKURKUpREpSlESlKURKUpREpSlESlKURKUpREpSlESlKURKUpREpSlESlKURKUpREpSlESlKURKUpREpSlEXBAV3gH8NeWI2jtJPkJ+2+j3hX3Miuym0oanPxSFb87IRufe8pJG35q0d4l+JXWXSXWC6YXiGSxhbWGIz6PG4LbjnM40lSt1DlG259FSlIpExWpj5NLW2rE5mwsLe9a81NMlGd0iaLda7oR43bPIT/nXo/omtVOK/hYy/VXUq25RgkaMkTIfY3J55wIQ2ps7JV75KT/dWsmfcd3EhaMMud/jZNaxLtxZWwfUtvYKW6hBJBJ38lRrDH10Ti98+Y2k//wAoZ/wrodAwJiSTjGcknQw5t25uO8A6W6R51HRJuVn4Wy4Ej3KRjQ3gitGn18tec5DlUmbd7e6mQy1G+xspUD3HzqFbKlCPqiHkD/NB5v6SqhST4UPi8CQE5haEgeYWdn/CtyvBxcTusfErf8yb1QyJiQLJFiqiKiQmmCO0UvmCuhBHkjbp6a08U4OxFBl31aqxGODANDnYmwAFgNSs8pFl4VoMFtrrfNaEcp8hP6K+9h6K8S7dIUkpF4mjf3mv3K72Y7jSSlcx50nzr5dx+gCuaKSUUvhPNE7vI1MvmsXqvFTAiWuE0Ymyu0US4Ub79334/RWgQHk9PRU4XF7odF1kxi8YxFliNcrmxHS2++shpAbdSvqEjfuBqIvWLSyNpTeLrjLriZE20zTDddQtRbWUnYlO4B/TVeqA7lFvbI+tUupxhLTfc3A845HdfgsXub9mr8B/ZX6DOFj2uOnH5Nwfkk1+fVZHZq2QO4+mpneEniEs2R6W4vgWN3YvXPHrDFbmsriFKW+VATsFE+V1FZJCI1kWzt49y2pCYhy8wNs2uCB2hbg0rF/1eZH4wW+3Y25OYfYvf/DXc1m+QKebSp9khSwD9i82/wCGpnuoU/8ALYfSslUpSsi20pSlESrRy2ey6+0wwvdbO5Kge4+ivfkGQoiNmLCWlb53Cj5kD/GrQc5OclC1KB67qGx3r8ucuHKVLRJZ+GqW4PJI7q8EHZsbhreJuOcR9HTU5TlMkiHCM/Lgvmrvw+IWojklSCC6rZJI8wq3LXa37rJDDXkpHVa9uiRV/wAWOiJHbjN+xbSEiq9/4/YOmZmqHEcwy0GGC1hP8TzkbdDQTnxIA32zVaZaGdxBzOq7PTXNKV+xFXUpSlESlKURKUpREpSlESlcbj005k+kURCAe+sH8ZmDOZ1w9ZVAiQXpcy3MJukVllPMta2FcxAHnPLz9KzgCD3GvlaQsEEdD0NY40NsaGYbtCLLbkZx9Pmoc3C+kxwcPMbqCPFsXuuV3eLZLNHVKuNxkiJDitqSFLcPm6nye8Ab9O/0VKnwJW/LbNoY3j+YY/cbRKtl2lsNMzmVNrLXkq5gFAHl5lLG/d0NXxD4adHIGqC9X4uHNN5K4oOB8Or7JD2xSXUs78gcIPVW2+/Xv61lJAI6bbVB0uiGQjGM59zp5unpXRcbcobcUybJGFB2W81xJ1DhcEC2rbHUgFcjupXNKsC5elKUoiUpSiJSlKIlKUoiUpSiJSlKIlKUoiUpSiJSlKIlKUoiUpSiJSlKIlKUoiUpSiJSlKIlKUoiUpSiJSlKIlKUoiUpSiJSlKIlKUoiUpSiJSlKIlKUoiUpSiJSlKIlKUoiUpSiJSlKIlKUoiUpSiJSlKIlKUoiUpSiJSlKIlKUoiUpSiJSlKIlKUoiUpSiJSlKIlKUoiUpSiJSlKIlKUoiUpSiJSlKIlKUoiUpSiJSlKIlKUoiUpSiJSlKIvh1a20goaLh37gQKjR42IzUniFvTr01mMvxSEOzc3J6MJ69KkvWtDY3cWlI7tydqjI44nEL4i70ULSoeJQeoO/+oTV45PgTVjY25jvW1Q9c/dfOFrNq5EYY0uyBbdxYeO0XyUA7/wCct1q6fwVsxqmR/kzyEb9dovzlutaD3V+kaACIMS5vzv0tUNI/Urgd3dUl/gZYE4XTUe6GKvxRTMJgPfe9oCtRT+HZQP56jQHdW7nAbxLWPRTSzUnG2ZsyHld0W3KszyIqHWUr5Up8rmO2/knvBHdUZjuTmJ+gxZWWF3PLB/2bn1DU9C34URkF4iPNgM1MuTsN6bn+TWtPCbxU2zVy127Bslu0qfnLcR2VPdERtphSEKHUFGw7lDuTWy249NflipU2YpMy6VmRZw7COI6DuU5AjsmYYiQzcFY11AdcTfUgMLUOzHUbemoduMdZXqpmnM0pA9XHe/8ArGpjc+I9Wk7Eb9kP21o/xp8L1vzHF3cq09s8ZjIpVyVLukiRMcCXUcu52Sd0g779wFVqoQHRgNncbqrVqWfHjMiN0Y656uhRkqSCCAode6touF/ihxPQ6+SZN1s824m5RWYOzOyQ2QeqiT3jrWrzzamH3Y7m3Oy4ptW3pB2P7K4V7MjY/oqKAIeHjULTfBbEeyLfNuY86nMxTN7HmiHJ+PPeNNttN9oUKBCFKG4Bq9LXZb3OW1IZtj3Zc6TzHYDvqKjge1+uulF2dxKS3b2cdvlzYduMuQytbraQlSfI5T748x76mgxe4Rrrj8C4w0OIYkMJcbC0FCuUjoSk9R+epyVjMmb21GqmKbFZOvdDJ5zdfYqpSlK31Y18OutsNqddWEoSNySegq17tlhcSpi27pB6dqe/81e3LpjseG2w2ElL5IUSN+7arNr8t8tnKhU6VPuw5SH9zAaO6OAs67hcBp3DZIuRnfK+SnKZIsiM7tEF+CElRKlHck7knz07+gpVZx2zOTpKJTqP4O2rc79yiPNX5sw9QZ3FFThU2SaXPiHrsL5uPADUlTUaK2AwvdoFcOMwFwbaO1SUuPKLige8eYD9AqrVwAANgOlc1/SCgUaBh6lwKXLfQhNDQd5tqT0k3J6SqbFiGM8xHb0pSlS6xpSlKIlKUoiUrgqG29WjqXqxgGkWNu5XqFksSz25o7Bbyt1uq8yG0DdS1e8kGvqGx8V4hwxdx0A1K8c4MF3GwV3E7VRMozbEcKiNT8vya2WWM852Tbs+UhhK1n71JWRufeFaw5l4TLh0sVtckY4/fckm9mSzGi29TCVL26Bbj3KEj0kBW3oNRua7a4ZzxEZ0/meaSFIYSSi22tDpXGtzP8hsHbcnYFS9t1H3tgLrQsCVKqxf820wYfEjM9ABsfYouaqsGC3/AAztFSS6q+El0N0/ur9hxqPcszmR90uO2zkRESv+T26yAv8ACgKHQ9a1IyXwl3EZPvc+dj7titFuecUqJBVAD5jt/epU4ogrPTqdhv6BWqRDbfed/fNVHEcUyzUfJ4mF4HYZV4vU4kMRWE8x2HetR7kIHTdRIArp0thDD9DgGJHYHkDNzzfz20H95qEfUJuZeA026ApjODrX3JdeNNGbtmlm8TvsXpJfjsFuLKQVqCFo3J5VeQeZG/Toe41n4Vijhb0wuekeg+H4NkEKLGvUGAld0TGUFIMtZK3PKHsyCrbm8+1ZX7q4NUXwIk5FfKt2YZcbDovkrZBDgwB5uVzSlK01kSlKURKUpREpSlESlKURKUpREpSlESlKURKUpREpSlESlKURKUpREpSlESlKURKUpREpSlESlKURKUpREpSlESlKURKUpREpSlESlKURKUpREpSlESlKURKUpREpSlESlKURKUpREpSlESlKURKUpREpSlESlKURKUpREpSlESlKURKUpREpSlESlKURKUpREpSlESlKURKUpREpSlESlKURKUpREpSlESlKURKUpREpSlESlKURKUpREpSlESlKURdMqHGmthqUylxIPMAfTVFk4FhU59cmbi1skPK6Fx2OlajsPOSN6r55tvJI39+iQRvudya+mvcw3abLwgHVas8cuHYvZtCpUmzYzbYzvqjDCltRUA8vbJ336d1R3mFAk7R37dEW24QlSfF09Rv3d1TIaj6f2TU/EpmG5CXhAncod7JfKogKB2B83dWD/WCaJhaXG3L0gpIUNpqu8fhrpOFMVyNJkTLzm1t7RNwL5EDf5lA1Omx5qKHwSALW4KEHNo7UXLbrGZjCOhuStKWgnblHmG1UZDzzA3ZdW2T38qiN/wBFTP5h4LfhwvT90ySZJybx2Qlb6lC4eSFhPQ7be9UQ+dYfExQxUxZ65PjBWTzADlAO3mruuGsX03EsEw5Ta2mBoNxbMg6a8CtaLDdKlkKLqdPMqJbckyGzSRMtF9uEKQByh2PJW2rb0bg77VNbh2q+Eqw+wrlalWYvG2RS7z3Zvm5+yTvzbq79++oQd9uvorvMrc7lhr9FMRYXgYiEMRH7BZfRoN726uC+2vdCPMCnhtN7tORRVXC03mNc2O1U328eQHk7gDdPMCRuN+6u2VHYf7Np5pLiFKIKVDcEbeg1ETo1xlar6G4gvCcMi2M29UxyaTLhB1faLSkHyie7yBW2GGeEawaRitsfzdC0X5LAM5MeGQ2XvPygK2ArldSwJUJF5MBndGXsCNbcSN3atkTDbc/JZR1s4RMU1bu9suNslwMbTBYcadbjwEnt1LUDznbzjb++tFNVdKU6TZa9iC5Hqg2w2hbctTHIHQRv0Hvd1TL6eWLGM+wex5pCelhi8wmpjY3Ceixv3easZ688DmLa1QbdBazG5WIwlqU4+xHZdedSe5IWtB5Rv6K4pieRgzje5wBsxGuN/NlZaNTojptm3LgBxIOuoUZvDjGgr10wVuZJiRoyL5EU526UlCx2qQG+U95UVAD8O/mqctASEgIACQOgHmFap6AeDw0s0SztrUa43u55feYDfJa1XRDQagLO4U6hDaEguEHYKO5AJ2762uqLpUk+ShFrzmTdbtCpkSmwnCKQS4pSlKk1OqnXy2eqkPsQ7yFB5x07ztVgrQptRSoEH9tZPrwvWa3SHC6/GStRIO5823mHve9XDOVPkidjeah1GmvbDj2s8u2rOAHN0vYjTIZ3z0UpI1D5K0seLhWVAtM2e62lthYbXv8AZCk8o/PV822E3b4iIzY9j1Pvnz16UpShIQhISkdAAOgrmrDyecldOwDtTDHmLMPFi8i1hlcNGdhcX1vuOiwzk8+byIsEpSldSWilKVxuPTRFzSuCoDvNfKnEpry6L7q2c51GwjTiAxc85yi32SLKfEdh2Y8G0uOkE8oJ94E+8ATWJ9auNjQXRWW5Zb3k6rve2Ts5arMkSX2T6HSCENn3lKB96oy+KviXvPEpnjd6bjTLXjluZDFttjr/AD8neVvLAPL2iidiR96Ej072/DmDp2uRmmK10OCcy+3qvqT2KOnKjDlmnZILuC2b1/8ACfXGJe5uK6B2S3S4bKS19UVw51hxzzqjsDYFI8y1nYn73bv0XzjPM41Mvq8m1Bym4324kFKXpjxX2SCd+RtPsW07n2KQB1qhjZI6d/v+eqpiuI5hqDehjeCYzcr9c1IKxFgRlPLCB98QnuHvnYe/Xa6dQqVhqFtQGgEDN7rX7Tp5rKsR5qPOus4+ZUhQQgbnauWPGp0ti3W6K9KlSlpaYYZQVuOrUdghKQCSSe4Ct3cC8FXqDkMC2XLPNQbfj3jAS7MgxoqpUlpBAPJzFSUBfeD3gEb+V3VuzovwjaG6FqYnYdhzL14YQUi8XAiRN3IIJStQ2RuCR5AT0NVyr8olPlGlsoe6v6NPOT7LrdlqNFiZxcgtNeFfwb97vcxvN+ImAuBbEoS5Cx1D2z8hR88pSftaR/sweYk9SNtjv7gGjmlulplHTzArLj65u3jLkGIltb23cFKA3I6d2+1XmEgdw2rmuP1Wuz1aimJNPNvFGTR5lY4ErClm7LAuBXNKVErYSlKURKUpREpSlESlKURKUpREpSrfyPP8NxG84/j2R5BEg3PKpi7fZojivssx9LSnVpQkddkoQSVHZI3SN91JBIrgpSlESlKURKUpREpSlESlKURKUpREpSlESlKURKUpREpSlESlKURKUpREpSrQyfVjBMQvZxy+XZ9FyTFanLjR4EiStDDi3ENrV2KFcoUpl0DfbfkVt3URXfSsdnX3TMf+v3o/gx24n9jFWZmHHLwr6fyHoWbasRrLMYQlxcOZbZrcrlV7Ehnse0IPmISaIs70rWJHhI+EZYceGd3zxVoFS5X1IXgspbCkp7QqEbonmcQnc+daR5xV34fxocN2oTD0jAs+lZGiMlCpHqTj9zlqY59+QOJbjktk8qtgoA9D6DRFm6lWnhOqWF6hTLhb8YnTly7U2w9LjzbVLgOttvFwNL5JLTalJUWHgFJBG7ah5quyiJSlKIlKUoiUpSiJSlKIlKUoiUpSiJSlKIlKUoiUpXypxKUlSiAANySe6iL6pVCYzrCZUxFujZfZXZTiw2hhE9pTilk7BISFbk7+aq4FJPQGiLmlKURKUpREpXWp9hDyI63kJdcBKEFQClAd5A8+24/TR2QwwptLzyGy6rkQFKA5legek9D0oi7KV5jcrcmWICp0cST3Mlwc56b+x7+7rXKbjAU6lhM1gurWttKA4OYqT7JIHpHnHmoi9FK+G3mXufsXUL7NRQvlUDyqHeD6DX3REpSlESlKURKUpREpSlESlKURKUpREpSlESlKURKUpREpSlESlKURKUpREpSlESlKURKUpREpSlESlKURKUpREpSlESlKURKUpRF8rQhxCm3EhSVAgg+cVp7xjcHWK6h4GzZ9MtM7Uxe1dqliYywoeLqPKQpXLuduh8x763EpUnSavM0aZbNSziC03tc2PXbVYosFsZuy5fnX1H4ddXNM8qumKXrC7tIctRHayo0B5TCk8oVzBRSOmx7z6DWNVJUklKkkEdCCO6v0xX/lbslwd7NCimK6rqN99kGovb94PjTDIr5PvkjL8kaduElySttsscqStRUQN0b7Dev0BhflMg1Rj/2kzuZbbNt3bR35Wy7SomYlXQiNnNRvbEeY1ylC1AlKCQkbnYdwrbbULgFzKNqA3YNNlSZVgVCQ8q53NxA5Xt1cyPIA8wTt085rVzJMfvGK3m4WG6sraft8pyE+Rvydog7KTv3GujSdUkaiy8rEDjYG28A8RuWobg2IUkGk/hXMC0002xTBbjpjfZa7PbGIjj8eRHUF8nkkgc+4PTuOx7vTWSsB8LZopkF9Kcyt92xu3vrDDIcil5TR2B7VxTfMOQk8oA3I2JIA61D/AFxVMmeTbD80573QyHOuSQ46k3uL3HoWy2bjNAF9F+jDA+InRXUnGfqvxLUayybWJDsVTzkpLJS62dlJKVkEdNiNx1CgR0Iq+bVerRfYDV0st0iT4b43akRnkuNrHvKSSDX5mAtaRslRA941d2n+T3qJkdkguX9TVsjTW31R5U1xmJsFcygrl35Qdu8Dz1Tpvkdhc50tNEDcC0HLhcEXPYtgVEgc5q/SNStVn/COcN0fC498s98Xd7oGGlvWG2Nl2SyOwLru24AKGglQUrp7HurTHVrwsup16Rf7bpawbIh25Jcs9wdYZccZhgeU242tBClKPXm7xXPKZgGu1SIWNglgGpfzRr2nzDqW2+chMF736lLvSoVMQ8K3xRY3a3oF3lWPIn3Hy6mXPghLjaSAOQBrlTy7gnqN+pq7cT8MFrjbrwh/LcNxq7W1Skh1hlpbDiU79ShYVtzbfygR71S8bkqxBDvsBjrcHa9VwPTZfAn4XSpfqVGLJ8M6Dv4nokU+jtbnv+xIqjteGFzm83lNsjaf45Y4UtSGkzpZfkGJufKcUlK0hYHmA2rSbya4jP0oIHW5vsJX0Z2CN6lSpUSD3hlNZd3AxpbhYHc2VeNf3/Za2t4W/CC4PqhpTccz1oyXGMUvFqlOIkRGXFoT2AG6FhKypRJG/ca16lgCu0qX+UR4VxcCzTtHPoC9ZOQohsCtjNVdXcH0dxedlmbXlmJGhtFaGO0T28lfmbZQTutZJAAHp67CtXYnhUtFT26LphOYQXmt+VtUdlZUQO47OeSd+nWtJuMbV2yar8Rl7zrAcocu1hLcNq1PpUooTyRWkOBtKvYjtEub7Abnc1he6uyXp7sy4vKfkyNnHXVK5itRA7zVyonJ3JRJJsWoFxiOAJH0dm40txG+/YoaYqsYRnMh2DQpHcg8Kzhj+G3Z7FsBvUfJhztWxmaW1xtyPJddUhW/KD1KANzttv560vzzik4iNUYrkLM9T7s5DeKueLDKYbKgT7EpZCdx17iTWKS+0B081ZOwDhz1r1RNv+pbC30s3eG7Otr011EZue22Nz2BcILn4QNvSRVmlKDh7Dl47mtG+7yCR1XWq6amZkhpJPUsZhtprcEjqdz16n3zXW7NbZBO4A9/pUj+lvgsLLDvES6asZiu72xy2IL9rhpVGdRNUkcw7ZKju2g8wBHVWw7hWz2F8HnDfgd4ZyDHdKbOi4MMoZQ/ISuQQEjYK5XFKSFnbqoDc+moapcpVOgHYlWl5G/Qen3LNDo0WJnENvWovdBOCvW7X4Q7tFtK8cxWUoK9W7m2Upcb3G5Ya6Ld6b7HokkeyqV/Q/QDTnQHF04zgVnSyXeVc2c9suVNcA253V+f3kjZI36AVkZphplCW2m0oQgbJSkbAD0AV2Vy6u4nnq+bRzZg0aNPPxKm5WRhSg5gz4r5SnavqlKroFluJSlKIlKUoiUpSiJSlKIlKUoiUpSiJXClJQkqUoADqST0Fc1i/ibvUKxaDZnLnyC0y9bVxDyxmJCl9sQ3yhl9aEOkhZHZ8wKu5O6iBRFQNR+MLR7TDGXstyF27uW1m9XOwFxiIlPNKt6FqlcvarQFpT2TiQUklSklKQTtWnmsnGnwS5VrdjupGbPaiJveE9gIEdmOkw0KS52yVKbQtSVq5iCSlY3ACT3VQcn4Xs84iNLb7ieAXq1MLtFziKUu/wAK4qCITNvTv4q3JDr6HFOOFQ5G0k8yxzu8xJquL8OOuY07Znwct4dspw3H0uK8dydpT3qe8dly0OLTHbDf2dTquVxIWgOcpoi2e0W8Inw7a9X67Y5gjuTGXZLLKv8AL8btJbSIsfl7Tl5VKKl+WNkgbmtkrTdIN8tUO9Wx4uxJ7DcmOspKeZtaQpJ2OxG4I6HrUeGGaH6qYtg2Tai3eDpVabRIxyS5brpg1rnwrkp5t1l1BSR4u6plQZV9rWCvdJHMDsdqOEu8Tbhht+h3GTMdkRb485/DG3m3gh5CHE7h91bxG6lAFYQOmyEBKRRF7p3FlpBbscyLKpM26CBi2YDBrgoQVFSboXG0BKRv5SOZ1Hl93fVHl8cHD/Cmag2yRf56Z2mc9m332L4krtQtyUmMFsp3+yoDq0pKh3bjfvFYoyTgy1fud5yrCbdlOJJ07zHUpnUaZMeEj1XjrStpxyIhsJ7FQKmQAsqGwJ3Hmq3dV/Bw5JqAzlt/teXWi2ZVeNQ5uSRJSVPBp+yyXGHFQZWydyoLYS4nYKSFJ7+pIItgL9xj6WY3k+a4lc7HmYmYBbjdr2tFhdUy1E+9eSvfZSVAKKT98EqI7q92ZcXGjODoU9c7pcJTKMQGcuOwYZeQ3aFLShDqiD0UtShyp7z1q2Mb0E1MHEXqRqHmX1ISsKz+wR8dchx35CpqY0dDiGypKmw3utLqucc2w2G29YmwfgB1BxzQ7V3AL/nlovGS5raWMXx24OF3sYFlijaKy7ujmBG6ioJBHRPU0RZrmcaGl9swpGeXfFdQLdbpF0g2eG3Lxl9qROkywsspjtq6ug8hG6fOU+muU8bGhy8QOVNyMiVI+qE4oLF6ivpu6rsEhfioikBXPykK33228+/SsMr4HM6vWk1r0zk2zT/FEwcwsd+kv4zcbklcxiIFpfUXHBztvkKTyFHKAdzuNhX27wP57bNNLxpGbTpxnFgXlsnIYMnJH50e5yG3kHy35cdPaJlNnZIeBVzo6EDYURZlv3GTptjFuxqffsO1Ehryq6LssCI7i76ZAnJI2YWg9QtQO6dt+YAkb7V8XPja0QseYXfEb4rJYCLBeEWG53h6xv8AqVDnL5eRp2UkFCN+ZPVWw61hqPwdcRVlwLS3FIGc4reHcCzVWZKF3nz3ERkpUoMW6O4pC3FsoQtXlr2Vv3DavflXB7rllc7VfCjluFW/AtWcrav90kpRJeuzEdHZEsNIKUtBSiyPKKjtvRFsFkHEjpRjGtWP6A3a+Ot5dksPx2CylgqY5CHClK3e5K1BpfKk9Tt79WnN42tD7XmN2xC8O5JARY779TVwvT9kf9SY1x5gkMuS0goRuVJ2Kth1HdWG834EtWsozfI9Xbbq3At2Uoye13bGIBjhyEzEtqUtxG331NF9C+zL3Ols8hK+vN1r033g41wyl3U7AJuXYTAwDVHNRlN1kMpkvXdpgONOeLtJKUtJUSynyyTtudt6Is52zip09veqVx0lseP5lcbrZ7siy3CbEsLztviSVJSodpJT5KE8qgST5q9mrXEpgWjuXWPBL/aMpu19yKJInQIVhsztwdWyyUhxRS31G3MKwrhnB/m+GcS9/wBXhYdPLxabzkrV3jTpsqem7W2MllDRQ0lCQypeySRzkjc99X5rfwo2vXTXrBdQsyZt9wxPGLLcrfMtrj77Uh6Q+pBaWgt7eSkpO+6h+A0RVVni905l5+9ppb8Uz6de4fqd4+iLjT7jdvM1pLrIkKH2o8qvK5vY8qvQa8dk43NDb1lqsTU9kduH1RPYmi7TrI+1a3Ls04WzFErYthZUNhuRvuPTWNZnBvmNv4nL1rJZsc05vNjuEqxOW5N5l3BE+0twI6GiWQ0OzUs8u45yoeQnfvNUm28FGs9yiXnTHLMtw1jTi9alydQJi4KZLl3fQqUH24gKkpaa6oQFLBJHXbeiLOeNcWWnGXZvd8HsGP5pKdsNznWe4XNFgeNtjyoiVKeQqSPIGwT037+ZPpry6Q8ZWjmtOQ2bGcXRksGXkkGRcrIu72V6IzdGGDs8qO6ocrnJ5wDWKtM+DvPsE1py/Pptj05uMXJckvl5j3lUqeLxCYnNuIQylASGDtzdd9+i17E7Crf0c4FtX9Azi+S4NmWO3bIoOGXLG57d7lS3o0CY6tbjEq2qUhSmUlSkB1oJQlQSdup3oi2DxXi30VzNrU53H73Lkf5JEyl5GnxUghtgPdo4x1+zI3jOgFPQkAeeslYPmNl1CwyxZ5ji3V2rIrdHukFTzfIssPNhxBUn708qhuPNWleDeD11L0wtviOM6r2+6N33TW9YNkLFwipZQh6W246y7HUy0FOpTNedUpb27nZrIG56VsdwxYXrPptp5atOdVThrsPF7PbrRZ5FgdlLdfQw0W1rkB5KQCQlsjk85Vv5qIsxUpSiJSlKIlY2sakp4is5UogAYTixJP4/fqyTWoXEg/leV6233h/wK4rtl71RxDH4Eq4pHWBZY8q+ruLyT5lqS40wk7EgyQoDyaIunJNS9W+MbLMh0z4a82dwTTjG3nbdfdSY0bxiRcrgggLhWrZaNkpB8qSlXXcFBA5S7ljSfg34eNHybhYNPod1v7yy9LyG/f8AaV0lvk7qeXIe5ilSiNzycid9yAKyZgmC4rpriVtwfCbLFtVltLIYixYzaUISO8nYADmUSVE+ckk99V+iLHNwQkcQOPICQEjDruNvN/ntvrH2tHCDi+TzDqdog7F0z1ZthMi25JaIyWW5a+vNHuDKBySWXO5RUkqGyTuoJKFeDX7Wq5aYayxZeGafys6vNiwC7Xa52yLc40EQIBlxVCQ+8+dkhXizwQlCVrUUK2TsCarWjfFTO1lxqZe8f0OymU/aJ67TdE2u82ObEZmJabdLbUkzmw+ns32lc6UgbqKe9JAIra4RNYr1rTnOY33MrAzj+Z2XGbBj+V2ZpZUmBdYtxvyXUAn71aC28kAqAQ8kc69uY2N4VDiJ1W4eNLMOu2kGYLx273jIFR330RI8guRkRnFKRyvtrSPLLZ3AB6d/fVy6WTpFv8IFnrDOFXzGPq303tmRXeLdJMR1TsyHNXCZdSIr7yEJLB5dioKJQo7ddzrV4ca8BFr0isCV9X5F6lrT/UTESk//ANRVEVQ1F4ueIfD/AAZunOt41FeTqDluSuQHrx6nxOYx+3uBSnsuy7IfY4rY3CN/PvuaufwY3H3k2uVwumjOumSIuGZgruNiubjLMf1QjADtYpQ0lCe1b2LidgSpBXvt2W6sEcYrTFj8F5w3Y+Ds5MmQrkE+kKgynFH9Mkfpq29e+GDKtHNBtCuNbRcyLbdLfjdhk5GqLvzxZRYaVGncoG3IrmSy6CQknsvJPOs16i2DyXik4g1+FNZ4fbRqNJYwIXqCyuzJgxSgsC1NSHkdoWi75S+0JPPuN+mw2r644fCI6oWfWBHC/wAKMdh3KBLZtM+8JZalPKuLykhMOIhe7QUkqCHFuAkLKkgI7MqOuvBlqFJ4jPCd2jWGdbRDeuaZ90kxkndDLibQ4wUpJJPIFkcu5322361b/DLcLZZvCpJkajuMtunPsjjuqe25PVJ3xxtkfhMlbYT/AEimiLfTQLQvwkWNai4zkesvE5YbrigfU9f7OwhMl9bYQopZQVxEJHMvkSpSFpKQSUlWwByzrnx7cMnD3fXMSzrO1SciZ5e2tFoirmSWOYbjtCgdm2rbY8i1hWxB22O9Zg1NySfh2m+V5daIiZc6x2SdcoscgkPOssLcQjYdTupIHT01Ev4HTH7dn/ETnupOautXnILdZzJYeuAS+/4zKkgvS0qXuoObIUkrHXZ9Q38qvEUj/D/xm8PXExIftelubpkXmKyZD9onR1xZqGgQCtKFgBxIJG5bKgnmG+24rQTi24quKq48dknhj0w1gkYlYpd8sdggeJwY5UwuYxFK3VuFHar2cfWducDYADbvrHd1aTZ/DDsR9LGGorac9htvNwEhKAhbDYuQ2T0G4VL5/wAKqpzsxWc+F+S+khZj6nIaJ96AsI/uEb+6vUWYuInUTj78H1fsayq+6+RdU8OvchccJu1sSlKn0JClMvI6utbpJKFNvdeRW4G2ypH9B9YLBr5pDi+ruNNKYhZHBTJMdS+dUZ9Kih5gq2HMW3UOI5thvy77da0M8NzmFoZ0506wASmlXOZe37v2AUCtDDLCmuYjvAUqRsD5+RW3ca2X8G3hd3wbgv04tl8bLUqdEk3dKD96xLlOyGf0tOtq/PXiLZqlKURKUpREr5WtDaFOLUEpSCSSegAr6q3tQ8Utud4FkmE3mc/CgZBaJlrlSWFhDjLL7K21rSpQICglRIJBG4oi0E1x48NVdas7laC8GthfnOPrVFVkUXrIfAOy3Y6iQiOyCdvGHD3HccnRRxNmfBnaNL7ajLOMXiyg41PvbxeTAhMSb1cJhUkFxaidnVKCjspQbcQCRuvyhUj/AA6cO2nXDjgycTwFhTy5SkyLjdHyFSLg8BsFrI6BIHRKE+SkE7dSonQ7T2w23iG8KXm8fVVtm/QcPNxdt0F0KXFSiC61HjtFte45Ul0uqSByqd5lbHmO5FZmR8OnBngml9t1Vvma66XjHLlPTEiTYeNi3NHna50vJ8ejtpU2oAALQo8xGw35TtUdMdHm8rZdvXAFxSZGxeWGU3Obh19kKgTuVtSUFbimto745lpGykFvZYBWebYyzqbQUchSCnbu26VFPq1bWOHnwoeIXDT5piDHyq62l+REZbAaQi5OmHLSEDpur7K6PQtYI7hRFl+BxLcemg91jjiG0FezHG1R1PyLljUNLr0VtCfLcW5FK2U7AElLiWwepCgBWyWhHF9oVxENJj4HliWrzyc67JckiNPSOUqJS2SUvAAbqU0paU9NyKzPsFJ2I76171b4FdAdVryvL0WKViWUl5ctN7xt/wASkGSSVdutIBbW5znnKynnJ++oi2GpWodl191N4Wb4jTvitckXzE+QJsmpMOE64hxA3CGbg2hKil7YAcw5iSUk8+6nBtla7nb71bYl4tUtuVCnMIkxn2juh1paQpC0nzgggj8NEWuett9seOcZWg9zyG8QrZDTjuZoMiZIQy2FFFu2HMogbmsLcb2Y5Hm+Ym+6bYjleTMaL2+Dk1rutgaadtzF8U9HnrMpSnkFxCbY0jl7JDu6biskbgA7s5lpjprqKqIvUHT3GcnVbw4IhvNpjzTHC+Xn7PtUK5ObkRvttvyjfuFeyx4fhuL252w43i1mtECQkdpCgwWo7LgS0hkbtoSEkBptpvu6IQhPcAKIo/LrpjJ4qOKHUu64HZcUMOXE03yOPl1zdcRdbFDLS5QVbUoZUS6+23yq3daSOVO/Pv5PtudrnTdJtQ5mDtS3NULdxGX2Tp43DTu8/eEy93GlgrQkxlRBL8Y51BCWEuLO/IAd88bwPB8NW87iGG2OxrkR48R5VttzMYuMR0lLDSi2kbobSpQQk9EhRA23pDwTB7bck3m34bY4s9EmVNTKYt7KHkyJPL4y6FhPMFu8qe0VvuvlHMTsK8svbrHXCJccNvPD1iF8wqTLks3OKuZc5E8gznrs44pVwVLI/wDWPGi92nmCtwPJArMVUyz2PG8cZmmwWe22tqdLeuEzxOO2wl+U4d3X3OUDmcURupZ3USOpqp16vEpXyFpUVJSoEpOxAPca53HdvRFzSlKIlKUoiUpSiJSlKIlKUoiUpSiJSlKIlKUoiUpSiJSlKIlKUoiUpSiJSlKIlKUoiUpSiJSlKIlKUoiUpSiJSlKIlKUoiUpSiLrfZaksuR30BbbqShaT3FJGxFURjA8QjOB1mwx0qHcep/aar9KyMjRIYsxxHUV4Wg6q2rrp5it3UlT1vDSknvZPLv8AhrT7it8GvY9VbVOv+ld3NryLtFzEwZKgIkt8jyipW26Vq6DmPT01vNSpalYhqVGjNjykUgjccwegg7liiS8KL9IL84epmiWpmjtym2bUjHPUSdAktxnI70plTiy4hS0rbSlZLrWyFAuI5kBQ5SoEgVTrFpdqJkxiCwYbdpvj4Bi9lFWe3BJA5OnlbkEDb0V+ji8YpjOQuNPX2wW+4OMBQaVJjpcKOYbK2JHTcEiqVB0r01tl8OS27BLFGuxcLpmtQW0vc571cwG+9dWhcsZ7iBFlv8S2odlfqOYHnPDpUe6nPvzXCy/O9lGk+qWD2xm95rprlNgt8l0MMy7pZ5EVl1wpKghK3EBJUUpJ2B32BPmqinHr4IMK6u2mUzb7g8Y8Wa80W47zgOykpdVsgkHv69PPtX6YH4kWUgNyYzTqEnmCVoCgD6djWIJvB7w23TNbrn150msdzul5IVJTNjh+P2m+5cQyvdCFqPslJAKvPWeT5YoTmn5XLEHdsm9+ixtbruepeup7h9EqCCBiF2xXNbLbstkTbLbrlLTHdutuPjSHISnOykOxnGCUyUhJcSQ2pQJBT6RWUsZ4VtbFac5Bq9i+JJm4sU+IsrnRFGU9CkdBMaZAKkpSnyufzd/WptYGg+jdokQZll01x62yrWw7GgSYcBtl2G277MNLSAW9/wCjtVZxzT/FsRxP6i8ctwhWoMrYS0lRJSlQIPU9fOa1Jzlc22gy0CxuL7VrEXN7WzBtbed+WWZtPN+cV+dzJ9MMhsVyyGPZVNZVasY8XNyvtgQ5LtrIeSC2VPhPKgFRKBzbbqSoDfarPqa3GvBb6A2aVlLV0uOS3G1ZD4v2cAXV5hDBbSolSy2oF4lairy9wnzbbmujWbwXWiOoNitcLC35uM3K2NsxRNVJdk88VtPKlopWoju89WiDyqUQRBCiFxGXO2bAc0XuL31uMh1X1WIyUa17elQs0qYnJvBF6C3iyxI9lv18st0aZjokSmHg4h5aGwlxXI5uE86hznbuPd0qgR/A06RhP8L1Zy8q/wDDajAf3t1uM5UMOvbtOiOHQWn2XXnyKNwUStKmg0z8FBw7YHkjWQX+fesxbYT9jgXctCPz7ghSktpHP3Ecqtx17qzhfODbheyF9iTcdEMT546OzR2VtbbHL5gQkDf89Rs3yt0aDFDILHvbxAA9BIK+myEU62CjJ4V+AHUrXfTaxalQ8xsdkx+5uyktKcS49JHYvraUezACfZoVt5fdsfPtW/2kvg9uH3TeK1Jv1iVml6CNnZ96JW2Se/kjg9kgfhCldO/etjcfx6x4pZIWN43a41ttdtZTHiRIzYbaZbSNglKR0AAqo1xyuYvqVXmIjmxHMhucSGg2sCcgSNbBbsGRgws9m5WJIXChw4224N3SDo1i7UhplxhJEFJTyLJ5xyndJJ3PUjcb9NqubBdG9M9NXC9g+IQbS4WBFDjXMpSWArmDKVLJKWwevINk+9V60qtRZmPHFory7rJK2QxrdAuNq5pSsNl9pSlKIlKUoiUpSiJSlKIlKUoiUpSiJSlKIlKUoiVhDjUstxvvDLnEe2M9s5GgpmuNc7YC2mVpW4CHGnEqAQlR5Skb7bBSDssZvqz9W83wXT3Ty+ZLqPkjdksTMN5EiT454q6d21eQysKSrtiAeQJPNzbbdaItNuH/AC7I8f0N1ZyjSAWq7ZYlEifagtaSw8rxZsNEFlspU5ytLUGy68SrkStaOfYYNx3hV1q1qtb2uNlcjepF5UqXcbTl9wmvXKVM27NS3uxZZShxBQFIAQpKd2yS4EjlzRw85rJU3ebxwk6FXLObEoCzO3fJr2hx5oNuqUuO1JeUGnGNnArs2nVDmAKiSrce68cYnEvjwymLC4QMkms41JkRrk9DuSRFacbQlS+QJU4pSUJUFksrA2UPY99EXTgGpWc5Rwp5c3lZv4tD4TaMWk5a4ybhIYW02y/4wUMOAoEjtwhx1kgtgcw2SpVZn4G4JVhmWZG0003Gu2QLDKWewDf2FlttWyWWkAEKCkkqUsnl7xsEjG2oGpmtFx0/h5DrBwmQG8IiqbyCdOiz2ZEqKyhvm7QNtF51twtqIU5sClBWNwTzDNHCPrTofqrp4IWjd/mPtWd51qVbrrd1T7jHUVblS1uOurU2SryVcxTt0G22wIs61qJx6rxxGT6HjPXLkjDDlMwZB4ouUlPi/iLnL2hjfZNu05NtvPW3dKIontRPq7d0hxtt+5ZBG09c1glpxWRk6Lk4tOOeKL5DJSypMtUftObk3UFbbVuDCatjfAjcouNZ2LKw5Y5rDeQY9AuLgiLW+tKnmWZClyyEqUd91FQHMU9AK2gpRFFVprqXlun+k2quPYPhca6X+4Wq2Y1Y8nxSRdXIV3uM1wsgFmcfscpCFOOqWkgdNjt0r5dj6nJ4csi4W8kYzuw3SxaiY/6mypzhVcU2a4vjyi60taVFtztSdlkAKSDtUq9KIo3tLcR1G1HufENinEbabrLvWF43bYsSS1LlMNTpcKJKSzPZLak7l1PZuFIJBUrqPNXkm2C72Xgz0j0u09xvMJOX60KgScmVbpby7gqJFb7aW4lchwIYWdm0gcyAeY1JZSiLWHhSzbU7J+Eybj1wt9wiakYLGuWLLauaNnVToqFJirUSSFcyCxuoEgnm6nvrAWhOomimlukw1EWnOZmu1lxu5SMlizhcnHn7mUlKm5SHN2eUvqbDWw36jbz1I3SiKObhBxLNEycz4deIrF8zVAzGyRM3hG9SltqXcEbJmpaejOkpQXQ0tKCpJ2Sd0+m2sJgX7DPB/wBgj4VYcpkam6y3L6l5TjUiQ9NVHE58OrSl5zkZKYqFpCvIG6kknz1J9SiKLOfO1RyDQrAdB7ri1/eyTB9Y4tgdtl7mPxXJtofZkPRBLlRiohCkL7Na0KUByDr3VSbs/boPCpZbBqDc8lYy62atrbl2J5yepzH7eZiPGoLboUVPRkx0hQdJO4Wrl6g1LFXFEUWXEJD1hx/POIHVXRyTfJ+LwrDaMakWVC3+Ry03CzJS3Ni77q7WO+hhZKfK5VL3I613675xrhfsqxXKdOMazO4QNAcPx66SFQkckV+6OhiTMTK51pU+34m1ycqErIWVbgeeUelEVOxy/W7KcftmTWhxa4N3hszoyloKFFp1AWglJ6g7KHQ9RVRpSiJSlKIlKUoiVgq8LsWHcUd81GyLGcofW/gNmsltuFrxi5XNrb1Rub0tnniMOJSofwNRSog7FB2rOtY91L1Tc09yHGrR6i+qDeQOGMORwIWh5cyFFa6noEc80KUepCUHYE9CRcHXbCU99j1D/Np1kJ/6Kus6+YOnvsOo35tNsiP/AENY1ybjHskLHFXuy2ZptSLB6vPszXwZEZty0vXFpHZp2bedKY7yeyS+knsiSpCSFVVr5xXWOxB60yrTAN/QietMZN2b7BAis3Z1xTjhSFpSgWhaHD2Z5Fvtg+cgiwBrHecSY4oXdWch0T1FzjTfLcHVjWUA4BemTZTHeU4mQtL8dsOsLbdWlaUbqTyFX9E+/QrjG4XtP8fyTDdF4uZZxc5N5m3S2WGxWC7XK6T2S22lDrj0lHMro2Ec7zm6UoA7kgDP104iXbhjOUzcFsUCddrBNtsFlmRPSphx2XdHIAQ8W91sqBZU5sUk9m6yrqSpCaXbuLjFXIkVVxgMxZ8tyRzQpDyozsBoXOVCbdl86C200jxRwvrDilNFKt29tiSKyODaBqVlWrep2uOrmP3i2XvLrZZExIE+y3CC1YoyHZ49SmFzGmvGC22mK6840gNqdfURv3nx8dvAXeuMi/4ndoGp0XF2MZiSo/YvWpUsvLeWhRUCHUcvRtI22NZQkcUNptzaQq1R7o661NkNNwJ7PaPNMuzkoW0gqPas7QCkv7pSVPsEJAWoI6J/E4iVfmcPsdrhovbF5h225sOOuOmOPVyLbZRSORHMgiQpbLwJB5TzoSUlFEWI+IvweN41y0R0e0bt+q8axtaXWlFvkSl2dUgXFxEaOwHQgPJ7P7S4rYlX2zbfp12isOlmPxNHLXoxkcaPerNExyPjcxt1rlblx0RksK3TueUKSD033G/f56spfE1YE3afafE7el2FfvUIIXdN3HHBJmMLRyobUEP7QVuoZWpPO242ecElI+rRxFOXl1MCHhpeub+Hv5YxbY8xbkoBLbLjMdxBZSAp1EhsJUgrHOl1HUo3JFgPhP8ABmxuFvXuVq9B1U9XbYIk6Fb7W7aexeYbeWnkK3+2UFqSgcpIbTzE77J7q7uL7wXeAcSeaSdUsRzF/CcsuAR6pKEMS4U9aEhKXVNc6FNOlKUgqSrlPLuUcxUo5ancUSMaivB8WjNXY9p9VlSceV4u2/uiQTGjNqceU+4wYpMklSCyiRHUUHmIHsmcT0u3mTBnaeOMT4kqQw+ty4lFvYZauK7eZDspTICGy+2tQ3Rv2QCyATyURWDwr8H2uuiWeOZrqnxaZRqLFNtetqLHPMh6KEuKQrn5pEhzlUC2nblQk945tiQcWZF4Ke74fqVcNROFfiLvulouiXWnoDMdxzsGXFBSmW3m3m1FkEJKULCiClJ5iUgjYKXxXXFiJ409pymCVw7hMbjyrwhclwReZPZNpZbWy68txJQhCHuRZKOVw81fbXExkNlslvkX3CGLp2rjFucudsuiHYapLqngmUpbaFoRBDcdx51/mKmkEbtb8yUEVm8JPg7sA4Zspmao37Lbhn2oU9LqVXy4shpEYukl5bLZUtXaucxC3VrWojcDlC1hWHdSPBLX+76z3vW3S3iYuuJXq8XqbfELTaleMQ5El1bjnZSWZDagPsikjyQeU7EnrW4mLazyb1mdvw6XaoCnJ6X1l6JMcWWwHJQacQlTQS9HUmIsdslYPMpvdpAcSTjO1cUGoMK22C4XvGrTe271j8C5GRbmXoUVm4yHY7TttWsrkKS5HLvOtWxJDiU8iVIUVEWKdO/BSY85n0PUziY1qyTWK7QlNqRHuiVojuhvcobkKddedebSTvyc6EnuUFJJSd9EIQ2hLbaQlKQAABsAK1kj8WmWwsbuWVXbALZLisw1zoEeBdXHHpyUyrilSIy0MLZfHYwWi2sLQl1T7QBBebTWwGD3S6XrFLfdLy0G5shsqeSEFAB5iPYnqOgFEVdpSlESlKURKtDV3A3NUdLsr04bvS7Scms8u0mahkPFkPtKbJKCQFjZRBTuNwSAQeou+lEUZ+gXFPnvBdlCuGjiitFwVjttkKZsl8baUsRYnaKAcb6c0iGT5SSndxsbo5TsG0d+oOBapaWcUTvGrwp2W26k4PlDSn7xBscpt5ZQtoGa2eUrXutbIfS42CQ6rkKNhyr311U0b001rxxWK6nYlCvkAK7RoPBSHY6+nltOoIcbV0AJQobjodwSK0mzjwUT1juC8i4eNarrYJzaAWY13B5w5zdSmbG5FtJCe4dktXTYq67gizdqRx5YNgfD5YdfGMCyqbGyaS5AgW2RF8UW3KQXApEl08yGU7tL2I5yrbyUnZXLr7wmaM6kcUWv6uNjW+xx7VaWZDcmwWvsFJRLeZaDcd1tKyVBpnlStLh9m6kEdAa9V90d8KbY7IqzjUzHswgxuQNRyi3zVvdmpBQSqfGQVHfZXMtRVzNnbzFXrt2WeFyhTI8d7TezTmo6/LW67Z0NyUpJOx5JCSkKCdhsEnyh3HuIpC99hua1/wBceOXh80KVMtN7y5u85HFbURZbQPGX+0Hc24tP2NlRJHRxQO3XY9N8VvaO+EQ1gbat2peumM6dWGY0XJTWKMrcuCSrlPYlQSgpKdinmbkEdTvz9KyhoBwNaE6AsIm26wpyXIuZDq75fWmpEhtwAf5unlCGEhQJHKOfrspathRF8aOZlmXFlg2XQdb9AXMSwa9MR49qiXGatUm5x3EKU6tQ5W3GwCGlIcASd1eSSUc1Z5sVis+MWWDjuP25iBbLbHbixIrCAltllCQlCEgdwAAAHvV7gAOgrmiLD+c/VrYtb7Zltlwq8Xy2O4nMtAchSIzbbE5yXHW12vbOJKUlKFeWlC9vQe44GjWfjBut7xHM7nbchgZDb/VW3mVyWfsW4kyfZJKGZYJUTGDLUxClsgP80cDcEgKyhxFY/rNlOo+F2nFbTeZuIRrrj90kGCuCmKiTFvsWRIXOLyhI5ERmeZsR+pWF8wI2FU2w2TiQvXDXmlr1DTIveeT2m/FoFxtVt7Fp/wAWjpfYaAUtiRHMhMhxtTqQeVwJI8kV4vbroxJji9uWUWmJkt1vlusxu9vRe3+ys+5CGLyub4rytrIgrcFjbQVDt9ufqlXaKq3bWONW9QX71cYWQ2q+spv6bLCck2wxWnZFhjqgJl9meR9DNyblpDhSOq0HkS2rkRUWYPGbDzGZfHLxkU+1N3jt49o/7GajuxDebu0WAvse1SkW5NrcClLKgpwElWykJsObqdxYYhcsEtmc3G+2p6+ZXHgxYbr9jdlyYzt0soWmQ2kB19pER+5t9pGbCkHy3UoSlKkkV4SMV4nrjh+W2C32ydFxtGJZE1jVguFrsB8alLaZbgxZrCWlMcvMqUpKE8rZQGg9zHmScn6dL4iDneWt5f42bS0m8+p5mpgiGtxVxdNp8ULA7YpEDs0v9v17QI5evaE4ku0PjqlafzEw8iv0fKe3uktaY9vs6ENPt2uSY8ZhxztEuxHJzcblKkpdCHdlKB3KMu4s5xAt3bV+JMEqYNnZGDT7miLHih1XjIaiJjs8yyhopjlT7i/sqXU+Q2pLgJFhXD7BxlWxhu/NtXmyzMgyKFMyZ2VBtM2dJdastpjqX2TbqGERVPxp6CUKDgBYIATzct/at6K6qZRrVk2qmCzI1tn2HCof1JyFRmluy74hm+Npj9stzZmOFTIjjyFNFLxSxuoBpQPtRYtbL5w+MW3L2MhyG9MX+3yrlAlNQoFxuNpRNYekxCWXvF1nsu1b9k2l5CC2eiytVu5ZH4kIV5dj6JYde8TxlqzPiy2ZuNZ2YUd3xS79qXkFS3EPKl+pa2UoV2fKtHMkDxhKSKoWmXxYquLq3GMiFskxrqnHk3Bu0duzN5Y3ihvAZ/1HMJYT4vursyOfdzkI68Jl8WcV7Cjkb+RXduSbkzfETLTaYK4iVo5mJC1svrQ4tlQLaWkJSh0LSoqTycyrSv0ri/wOPOut6zPL51sekMQG1iNY1SELeu2PoZLADCUdq43LvTQ7XdoJabKuUgLVW4p4yXrnZsemN5IbTcYiQ7dSbQiREYD99SnxspI2mKjOWArLLamg605y8o5goi+4d/4z1RNO4TmLXRKosh9OS3RS7ZzXJntXWUOuRif4Ko8zEjkbW5sklIPkKCqLb7bx8QbRKlHKrvcLguClIYnxbJyNqNvs7zy2kstNcz/jK7yy0Fr7Pdprn8k9orwwrhxo2CxQYotmaMQrThbEW5zLjMs8t92Yhq1OPyWVKAKZCU+rLSA6XEKcbaWtRS4gJqFxgcQ0vUm4Ztp9h+QJt03GotvZyCYzYXLpMimRZnlrZcDaFtu+LG8oSy6Vtdu00s9FNpQRVNyz8Zl3VHhP5bfzBk2VdufcES1W9S3nLRdv4UeTndZeTNRaQOR3lBWTy8vNy3jpe9xGo1GtrGWovqMSRDacecunqaW/FfUiEAlxTJL/AI8LiJxX/quzJ67dkAuuParZDppp8vUHG7pkrVuyaVJyexKVEE25WcpnNwBJbQtEZ5xBctz0hlKghSmnSlK+VLarGyezcT1804vyIOFXe0eqFus9vs+H292yKg2ntLe2uUdpDKw+lmUjseRS0p5VKIHKN6ItuxIYLxjh5BdSASjmHMAd9un5j+g12VpbD0s4irLd821MxqwvKy3J7y9c2nZ8W1LfYQnFI7TPYuFG7akzVPx0JUsoHZJ5vIW6tzJeLTtfm9a8XjG05svT8216Pc5d+etK1OPLQ+42443HShxpxC20NAoK0qS4jmCT1K6WWw9KUr1eJSlKIlKUoiUpSiJSlKIlKUoiUpSiJSlKIlKUoiUpSiJSlKIlKUoiUpSiJSlKIlKUoiUpSiJSlKIlKUoip15yCz48mEq8TBHFwms2+N5CldpIdOzaPJB23PnOwHnIqo1i/X5q5SLLibFomNxJjmYWlDMhxrtEtKLpHPybjm279txvtX1bZOcWrPpOnFxzh+6N3SwPXaBcnoEZuTCdafbaWnlbQlpxJ7ZCk8yNxykEneiLIPq3ZfUk371XhepiWi8ZvjCOwDY719pvy8o9O+1e2tWUWfKk8Hi7ivO5a472PtuJimDHCUNkkKb5+XmIO46k79Kyllk3UXGp+HYnbc0TNmZNeJMV+4S7eyFMR0QnHjyIQEpKk9ipSSe8kA7jpXl17ZZUqnXvILRjkZiXeZgjtypceAyeRSyt99xLbSAEgncrUBvtsO87AE1Ytjvef2u/5Vp/IusTIbtb7ZFvFkmT20xe3bfU832UjsEco5XGD5SEDdKx03HX7z4vXjOtNsVkoRzeqEm/zEtkkBMOMUp23+97eSydz/JFerxXvccgtFpuFrtVwmBqXen1xoLXIpRecQ0t1Q8kEJAQ2oknYdNt9yAebDf7Rk1tF3scvxmIp5+OHORSPsjLq2nBsoA9HG1jfbY7bjcbGrKuP/bevVmhkbtYvjkq4K28z8x5DLRP/wDDjyP+I1bODO5I1o/BOP3+BYmfqkvRul1l9mfE4Quc0rW2HN2y4VBtI5wUgKUdjsBRerNdKwdB1QukQZ7abRn7OXM2PFDf7bdlMRw40/tISWllhKWnUgstrBCB7Ig71Uo2Rai2BnCsxyDKGrhByqZDg3G0JgtNtQlS0HslMOpAcJQ4UIV2hUFBSiAg7CiWWT7TfbVfFTk2uSXjbZa4EndtaOR9ASVJ8oDm2Ck9RuOvfVQrES86zr1FyrJoK0zW8QyySxIgojp55NpabbLraDtv2qA4pxJ33UUBJ35qufTbKbrnYumYpeCcamPhjH2uy5VvR290rlqJHNs6vm5EnbZCEHbdRovFe1ULLc1sGExYkm+OySufJTDhx4kR2VIkvFKlcjbTSVLUQlKlHpsAkk1TMMyO63nL87tE95C41iu0aJCSEBJQ2u3xnlAkey8t1Z3Pp281YjROzHUD/Ihkr+XuW+fdHZynHGILCgh4QJRLgSpJG5SOTbu2O4G/Wi9WwsGYzcYUe4R0vJaktIeQHmVtOBKgCOZCwFIVseqVAEHoQDXfWHbre8wXnU3CrhqmrF340KILEty3xeS+PFr7M6tTyCFkOApLLJQoDr3KG1avt5zm45HjenMG+RrLdJVneu98uMKOl/sw0WmuzjJeBSOd10kKcQdko7tz0LxZIqnWnILRfH7nGtcwPuWeYbfNTyKT2UgNocKPKA38h1s7jceVtvuCBT8Mi5nAhy4GaXKJc3Y8tSYU9lsNOSYpSkpU82kBKHQSpJ5PJISCANyBi3GLNqFdci1SdxHMm7GiNlC1RWxBafEmV6nw90vlwEhrYNgBvkV1UebuFEWc6VhleoGX52nS9GL3tOOs5taZdwuLrcVt95gtMsL5We1CkhQWtSd1JUNiTtuBtl63sSYsCNGmzlzZDLKG3ZK0JQp9YSApZSkBKSo7nYAAb9KIvRSlKIlKUoiUpSiJSlKIlKUoiUpSiJSlKIlKUoiVR8txHG87x+XiuX2hi6WieAiVDf3LT6AoHkWAfKSSBuk9FDcEEEiqxSiLx2mz2mwW6PZ7Fa4lugRUBtiLEZSyy0gdyUoSAEgegCvJbMUsFmZXGtlvTHZdky5jrYJUHHpLinX1q5tyeZa1H0ddu4ACr0oi8FlsVqx2xwcbs8NMe222K3Cix9ypLbLaQlCN1EkgJAHUmqXiunWDYNNu0/DcWt1ldvj4lXAQWQy3IfA27VTadkc5GwKgN1bDcnYVcdKIlKUoiUpSiJSlKIlKUoiUpSiJSlKIlKUoiUpSiJSlKIlKUoiUpSiJXypCFEFSQSO7cd1fVKIurxaP1+wN9TufJHXpt+zp+CuewY337FG53+9Hn7/012Uoi+Uttp35UJG53Ow7z/8A8BQoQd90jqNj0r6pRFxyp332G9NhvvtXNKIvPCt8G3MqjwIbMZpbzshSGkBALri1OOLIH3ylqUonzlRJ6mu/YeiuaURcbD0U2Fc0oipk3GccuV1iXy42C3SrlABESY9FQt+OD1PIsjmT+YiqlsPRXNKIuNhvvsK8V4sVkyGAu1X+zwblCWpKlRpkdDzSlJIKSULBBIIBHToRXupRF1R40aIw3Fix22WWUBttttISlCQNgkAdAAOgFdtKURKUpREpSlESlKURKUpREpSlESlKURKUpREpSlESuCAe8VzSiJSlKIlKUoiUpSiJSlKIlKUoiUpSiJSlKIlKUoiUpSiJSlKIlKUoiUpSiJSlKIlKUoiUpSiJSlKIlKUoiUpSiJSlKIlKUoiUpSiJSlKIlKUoiUpSiK1NQcUuOWNY8i3PRmzacgg3Z7t1KHMyysqWlOwO6iD0B2Hvij+KXF3VODnCXowgRsfl2pbZUrti87JYdSoDbl5eVlQJ333I6HqRddKIsMWzTLP39FrpozdWLLFTGtblutl1amuOiUoKJaW4z2QLQ2CQrZSzvvsO6unPJOo1wyLTCRKs1ltV/RkE1TEVNxckxnW02uQVJW72KVI5wHE7hC+UFKtlHdNZtryS7TbJ0yFcJkFl6TbXFvQ3VoBUwtTam1KQfMShakn3lGi9urEsmIZ3PumUZne51vsF+vUCNarYmErx9FtjsF1aVqU4hsOrU4+4op5QkAJG56mqvExG6/5TDmtxmR3o0bHm7RFCdw6XlPlyS4pO3KlKuSPtsT7FW+2w3u+lF4rUxrFLja82y/Lbk/HWL67CZhIaUpSm4kdjYJXuBsouuSFbDcbKHXfcCynNLcvt2G43bordnusrH8nn31+2yJC24s5p6RLcaSXOzJStvxltwboKe0bHoCqzBSiLCmXYvm6omomoWWJs8Rudg0i1R4EGQ4+qOGkyXN1uKbQFk9qTuANvY7HbmPfjOMai5VZ8Bt2Ts2Rix494jdVzostxyTclss/wdJYU2EseUUrWedfVACehJGXZ0GHc4Ui23CM3Iiy2lsPsuJ3Q42oEKSoecEEg19xo7EOO1EitJaZYQltttA2ShIGwAHoAFF7dYukaXZXItGR40LnAYt2WZS/cLk6084HxanENhbCPIADrnZ9mrrslC1EEkAVVMfw/MMDbutlwwWNdicuDMu0xZjrrfiLLq95jACEEBAPMtoA7AuFBCUpBOQaUXixu7j+o2L5pk14w62WK6Qcrdjy1Kn3B2MuBJbjIjklKWl9s2UtNq2BSd+YdxBHhxPSjIbBa9LYEu4W95eDuSlXBaFLAfDkN9lJaBT1PM6kkK5dhv39AcrUoix3m9o1Auzt3sn1KYtlWO3VtAjMXSWqMYauz5VpcSGXO1SVeWFJKVDcjboFV4GtPc1xRnDL7j06Ffr3jVjNguTdwkLjpuUdQaJWl0IcKHEuMJUOZJ5gpQJB61lOlEVm2drVZu2qmXd+wO3Gbdm3Vwu0c8Xt9t3SlbTbqWwt54JClcy0pSVq28lIFW0jFdW8Vu2ZysQbxyczllzVPiqmTXmFW1wxmme1UlLKw8PsQJQCnblHlHmPJlelEWObNpXIx24act2uaw5bsJtMu2vqdKkvPlxllCVpSAR1LSirdQ23G29ZGpSiJSlKIlKUoiUpSiJSlKIlKUoiUpSiL/9k=)

# Authors:


* Aldo Von Wangenheim: aldo.vw@ufsc.br
* Thiago Zimmermann Loureiro Chaves: thiago.zlc@grad.ufsc.br

# To use the video card in Google Colab...

1) click on the ▾ next to "Connect"

2) View resources

3) Change the type of execution environment

4) Hardware accelerator: GPU

5) Run the cell below. It should return the video card information.
"""

# Commented out IPython magic to ensure Python compatibility.
# %reload_ext autoreload
# %autoreload 2
# %matplotlib inline
!/opt/bin/nvidia-smi
!nvcc --version

"""#Installing the Necessary Libraries

---
"""

!pip install fastai wandb timm

from fastai.vision.all import *
import wandb
from fastai.callback.wandb import *
import timm

"""#Login WandB

Note: You need to get the API code

It is located in user-settings


---
"""

# Log in to your W&B account
!wandb login
import wandb

!wandb enabled

"""#OPCIONAL: Download Dataset Padrão

---


"""

!pip install gdown
!gdown 1xKxLCLAk9yQ-17SVfanJ35meDeRj2ivI
!unzip 'SplittedMendeley.zip'

"""#Mount your drive on your notebook

---


"""

import os

# Code to mount Google Drive
from google.colab import drive
#drive.mount('/content/gdrive')
drive.mount('/content/gdrive', force_remount=True)

"""# Defining Datablock

"""

def get_dls(path, bs, size):
    dblock = DataBlock(blocks=(ImageBlock, CategoryBlock),
                       get_items=get_image_files,
                       get_y=parent_label,
                       splitter=GrandparentSplitter(train_name='train', valid_name='val'),
                       item_tfms=Resize(size),
                       batch_tfms=aug_transforms())

    return dblock.dataloaders(path, bs=bs)

path = Path('/content/content/gdrive/Shareddrives/MindFunga/SplittedMendeleyDataset')
dls = get_dls(path, bs=8, size=512) #Definindo Batch_size e Tamanho da Imagem Respectivamente

"""#Showing a Batch

---


"""

dls.show_batch()

"""## HRNet


---


Although technically the High Resolution Neural Network (**HRNet**) is not a visual transformer model, its most recent variation, the **HRNet+OCR** (*HRNet plus Object Context Recognition*) has a primitive attention mechanism for post-processing which has led several authors to classify it in the category of visual transformers (this is the case with the PaddleSeg package, which incorporates it, calling it OCRNet). HRNet is a neural network with a homogeneous, linear and sequential architecture, in the best style of the VGG neural networks from the beginning of the deep learning era, but which is differentiated by the fact that it divides the processing flow into four parallel flows of different resolutions: 1/1, 1/2, 1/4 and 1/8 resolution. The linearity of the processing sequence is broken only by a set of vertical connections integrating the four streams at regular intervals.

The HRNet network can be terminated in three different head types, depending on whether the function is image classification, object detection or semantic segmentation. The architecture for these three application categories differs only by the head at the end. It's a neural network model that uses a lot of memory and graphics cards with 24 GB or more are usually recommended to train an HRNet instance, although for small data sets it's possible to train it on 16 GB cards. From a mathematical aesthetic point of view, the homogeneity of the model and the simple, logical structure that HRNet uses make it a beautiful and easy-to-understand model, making it suitable for teaching purposes too.

![banner cnns ppgcc ufsc](http://lapix.ufsc.br/wp-content/uploads/2022/12/hrnet-ocr.jpg)


The figure above illustrates the two possible HRNet architectures: the classic 2019 architecture (a) ends with a block that has a set of 1x1 convolution operations at position (c) that integrate the four multi-resolution processing streams and feed an image classification, object detection or semantic segmentation head. The most modern version, HRNet+OCR, from 2021, has an Object Context Recognition block at position (c), shown in (b). In very simple terms, this block takes the multi-resolution outputs, represented as the "backbone" box, which are used to generate, on the one hand, representations of "normal" segments, whose neighbourhoods are mapped in the upper flow, and also to form multi-scale "soft regions" in which the pixels of each region are placed in context in relation to each other, creating a representation of the relationship between each pixel and each region. This representation is then used to correct and improve the original semantic segmentation. In one of their articles, the authors also describe the possibility of simply using a ResNet101 as a backbone, incorporating the OCR module into its output.

### References of HRNets

* Deep High-Resolution Representation Learning for Visual Recognition. https://arxiv.org/pdf/1908.07919.pdf
* High-Resolution Representations for Object Detection. https://arxiv.org/pdf/1904.04514.pdf
* Object-Contextual Representations for Semantic Segmentation. https://arxiv.org/pdf/1909.11065.pdf
* https://github.com/HRNet/HRNet-Image-Classification
* https://github.com/HRNet/HRNet-Object-Detection
* https://github.com/HRNet/HRNet-Semantic-Segmentation

#Selecting a Neural Network


*   Hrnet18, Hrnet32, Hrnet48
*   VIT_base_patch, VIT_small_patch
*   MobiletnetV3

---


For more models:
https://github.com/huggingface/pytorch-image-models/tree/main/timm/models
"""

def hrnet18(pretrained=True):
    model = timm.create_model("hrnet_w18_small_v2", pretrained=pretrained)
    return model

def hrnet32(pretrained=True):
    model = timm.create_model("hrnet_w32", pretrained=pretrained)
    return model

def hrnet48(pretrained=True):
    model = timm.create_model("hrnet_w48", pretrained=pretrained)
    return model

def vit_base_patch16_224(num_classes=3, pretrained=True):
    model = timm.create_model("vit_base_patch16_224", pretrained=pretrained, num_classes=num_classes)
    return model

def vit_small_patch16_224(num_classes=3, pretrained=True):
    model = timm.create_model("vit_small_patch16_224", pretrained=pretrained, num_classes=num_classes)
    return model

def mobilenetv3(pretrained=True):
    model = timm.create_model("mobilenetv3_large_100.ra_in1k", pretrained=pretrained)
    return model

model = hrnet18(pretrained=True)

"""#Starting the project of Wandb

---


"""

wandb.init(project='MindFungaApp2023')

"""# Defining the Learner

---


"""

# Create model with pre-trained weights
learn = Learner(dls, model, loss_func=CrossEntropyLossFlat(), metrics=accuracy, cbs=WandbCallback(log_preds=False, log_model=False))

learn.path = Path("/content/content/gdrive/Shareddrives/MindFunga/SplittedMendeleyDataset/Redes")

test_dl = dls.test_dl(get_image_files(path/'test'))

"""#Training the Model

---

### We train using the policy of simultaneous adaptation of learning rate and linear momentum of the network for 1cycle superconvergence.

Below is an explanation taken from our tutorial "How to summarise an interrupted training session in fastai" available at: https://towardsdatascience.com/how-to-resume-an-interrupted-training-session-in-fastai-77c4f36cd3a1

The fit_one_cycle() method employed by fast.ai works with varying and adaptive learning rates and moments, following a curve in which the rate is increased and then decreased, while the moment is treated in the opposite way, as shown in the figure below.

![image](https://miro.medium.com/max/720/1*38YBWIKFwXN0YlNOVo_LOA.jpeg)

If you stop a workout at epoch #10 of, say, 20 epochs and then start again for another 9 epochs, you won't get the same result as training uninterrupted for 20 epochs, because a new workout from scratch, even if you carry over the weights from the last epoch, will employ a new learning rate and impulse policy and go through the cycle again.

What you want is to start from where you were interrupted in the cycle.

![image](https://miro.medium.com/max/720/0*AzuB9-kayY2Abfp3.png)

### What is fit1cycle?

Fit1cycle is a superconvergence policy developed by Leslie N. Smith. It is available as the preferred training policy on fast.ai. See below for details:

* https://docs.fast.ai/callbacks.one_cycle.html
* A disciplined approach to neural network hyper-parameters: Part 1 - learning rate, batch size, momentum, and weight decay - https://arxiv.org/abs/1803.09820
* Super-Convergence: Very Fast Training of Residual Networks Using Large Learning Rates - https://arxiv.org/abs/1708.07120

If you want to see more articles, follow this link: Papers by Leslie N. Smith. We won't go into detail in this post. There are several posts on Medium presenting and discussing the fit1cycle training policy in an easy-to-read way:

* Training Neural Networks up to 10x Faster by Karanbir Chahal;
* SuperConvergence with inbuilt regularisation by Yogesh Gurjar;
* Super-Convergence: Very Fast Training of Neural Networks Using Large Learning Rates by Aditya Gupta;
* Fast.ai Part1 v2/v3 Notes - Learning Rates - from SGDR to 1cycle and Super-Convergence by Roger Mao;
* Reproducing Leslie N. Smith's papers using fastai by Kushajveer Singh.

This last post by Kushajveer Singh has a very illustrative Jupyter notebook that's worth a look. There's also a very interesting article by Nachiket Tanksale called Finding Good Learning Rates and The One Cycle Policy, where cyclical learning rates and momentum are discussed.

Read our tutorial to find out more about step training and 1cycle.
"""

learn.fit_one_cycle(15)

preds, targets = learn.get_preds(dl=test_dl)

# Evaluate model on validation set
interp = ClassificationInterpretation.from_learner(learn)

# Display best 5 and worst 5 results
interp.plot_top_losses(5, figsize=(20,20))
interp.plot_top_losses(5, largest=False, figsize=(20,20))

# Display heatmap of accuracy for each class
interp.plot_confusion_matrix(figsize=(12, 12), cmap='Blues')

"""#Saving the Model

---


"""

learn.save("HRnet48-MindFungaApp2023")

"""#Formatting the Dataset

---

![image.png](data:image/png;base64,iVBORw0KGgoAAAANSUhEUgAABgoAAAFJCAYAAABKPHaIAAAgAElEQVR4nOzdfVxVZb7//9dEZ1NHZveF2kYdNnES8wZ/ppimWzwPQSscG8ibBvVM3pwGtdRwHNT8kWYaYyoxkFgp01elxuKIGJQjNSk+DoSOJpFfwUycQ2xOMe0ZPO0v/XJzIn9/bO5vNveC8n4+Hj7Sta51rc9a11rQ4/qs67p+cvXq1auIiIiIiIiIiIiIiEi/dFNvByAiIiIiIiIiIiIiIr1HiQIRERERERERERERkX5MiQIRERERERERERERkX5MiQIRERERERERERERkX5MiQIRERERERERERERkX5MiQIRERERERERERERkX5MiQIRERERERERERERkX5MiQIRERERERERERERkX5MiQIRERERERERERERkX5MiQIRERERERERERERkX5MiQIRERERERERERERkX5MiQIRERERERERERERkX5MiQIRERERERERERERkX5MiQIRERERERERERERkX5MiQIRERERERERERERkX5MiQIRERERERERERERkX5MiQIRERERERERERERkX5MiQIRERERERERERERkX5MiQIRERERERERERERkX7s5s4cVGWvpArgJgMeHob2HVRdReV3Vc6/Nz2udl9r2wHDAA8Mbu2o30UdTbVZZ3uvx5V/8MDj1k6eQ/oUR1kheflnKP7agftd/owZayHgLvfuPYfdjgN3jMYG9doKySszMmK0GWO3nq1nOK8B3P/RiHunfsLU19GMuxFj995yERERERERERGRfu8nV69evdqxQwrYEbqWTABGsertrUzzbPuoqryXmLEp25lgGLqMNxPC8K7d+ddMohbspKi17YDHw5t5c9U4PFo7QTvqaInB6MuoR+ex5LFgfDvSC9tGvXUe3cqflo/qQMXS59gLSVm3lA2Hrc12mR/fyp6NEfgP6I4T5ZPkN5M4okkvWU4ggD2bDVMWkWKD4O057Hnc3B0n6kE2MpaNJeowRB8qYfnoztRRex9a4RdIxMwFRMwNJ9DU+UhFRERERERERESutbKysrr/jh8/vpejqdfJ731rFZB2tJRps33bKFfFqf+oSRJ0UuWH8eyZksKK+9s5gqEpgwfedzRJM1RWUG4v5dT+lziVtpeg5Zt5/uG2rqUd9TY0QJ8/X9cchSQtmE7cp2CaEMHiuaEEmNxx2PJ5d+c+Mg6sZWqxncOHIgnoifN/Z+cbm/Ov337X5Bv7synM254FU2LYv7Dp2W1kb44i+YsAIuNjCL4uO9TNBE4yc0vDTZVW8j7NJzU+n9T4OEI3vs62hQHdNtKicO88Yo9C6Or9zB/ZTZX2uBuhrUVEREREREREbmwJCQmcPHmSkydPNtru4+PD7NmzWblyZS9F5tT5RIHBgKGqitJ/z6Jo9mKGuyp7+RgZx+uP6XDC4A5PvP52mczte5mybzHDOzNd0L0L2N5wpEGt70s59eZWXkgvJjd+GVHfJ5MY3qxUx+uVG4I1M86ZJJiZSHp8OPXf81sI/lk4IWtmEpUeS9yB0J752v+ucLYdNxFRMpAxk/0b76u2k5eTB2NbnKQHe3keeTlGIn7o/rCujQiee7NmZEVDDjuFH+wgdnMyWRun8409nbefCaQ7UnIOex55OWBZ1Q2VXUPXf1uLiIiIiIiIiNyYysrKiI6O5uTJk3VJAR8fH3x8fDh58iRlZWUkJCSQlpbGO++8g4+PT6/E2flEwb0/J+wfD5KW/wE5hYsZ7uJz6tKjBykAfGfMwj/1bY519Fzjl/CbqiRiPjzIy6mhvDGvg1/9u3KrL+MW7yR18tvERO+l6LWV7PDrwsgF6VapB/4dL09PHpr6UC+c3U7xZ9kARMxtmCSocbOZ8Ge2cSXMn2mTe25KIKOfhWC/Hqv++uNuJCAshv1BwcQ9OY+k+CWsGfRHEqfrU3oRERERERERkRvByZMniY6O7lIdK1euZPbs2d0UUeecPHmSOXPm1MXTdNTA7NmzKSsrIy0tjYSEBObMmUNcXFyvTEnUhamHvJn2aDCZ+dlk/jGXRQFBtNy1XkruH0sBX6YN8SKnM6eq/AdGLf81Icc3cywlnrTJCcy+u/ORt8Tjvrk8H1XEE9tPkfnae4S/PotuTEdAVSWVV4BbPGhx/ee6xZENeBjrCzgXjq7ZVl1F+WdZHPmzlUrg9kEhhEwehreLnEbFpVPk/sdpvrwCeA1iyqQQht9tqD9fS4stV5VTlHeKP593nsfj7uE8OHai87hr6JMzn3DpL5f45PJlgF5KFrTBL5iIZp34Dux2B7gZMQ4AfrBTfDqbvLPf4MCdgSMtBI/1x9jOt6/Z4sAOO3YH8O0VZ4Er32K325sc9S1Xar4uv2K3Y69ZQ8HdaGzy5b0DW1E2x3Ks2AG8zFiCgttepLnRNTmTGSFTAjB1cTKzDvGyEB0bQ97PYsnYuI+IqdFYmobtsFF4Io8zF5xxtrYIde09rr+ldmpvabNFmdtZZ50m98r9rgAsQRb8vVxcW0Uxebl5FH7tABfPjDPu9ra1iIiIiIiIiMj1oaysjLKyskZf19fO7d/ebX1BQkICAO+8806jzv+Gcfv4+NQlNYKCgoiOjiY3N/eax9r5br2vyql8MJRQQzaZR3M5tTyIoKYdzgCFWRz4CgicRcigqs4lCsorqPAIY0nUOHK3n2LPy5kEbQvDuzNTELngNXkeYbtOkVaSSW7JLOZ141fc5Uee44nXzjP8qX0tT230tyxiFuykiDC2Zy3DufxxAbt+sZZMwoh9635yf7OVI39tOHFTJnuShrEo7kXm3dd0/YVi0n77a3blN57oKXPPTrwfXkvipM+IWJ/ZZLHlSooz4nnhjY8pb3RYJvtfM+A9aRXbnw3u9vvemgfGPMDly5c5feYTPvzoT8C1ThYY8b8/GN7KJvXtVB4bEoF/eybD/zqLNROiyFqVzoWp54h6egNZJU3KmCwsj3+d6EltVWgja13jxYFtH6xh7DNZ9UVeXcTIV1s7Pou1j2SxFoBQEk+8TvhdNbvKsohdvZ7kE7ZmR7lapNl+Opk1q2ObX5NfKJte3Yb/tRwdNTyCxY/HsvRAEtmnVmCZVNs17qA4M44Nm5PJa3Z5JixPbmPr+uCaUSL197hW0sKRJNX8vX5R5o7UWRNFUUrL7Y8Jy5pdvP50YJP1FewU7l3D0o1ZNFs6u9kzk0/yyIaLPrtoaxERERERERGR61DDUQFpaWlER0e3e1tvq12TYOXKlc1GCNSOMmiYEPDx8SEuLo7o6GgSEhKu+ZoFnU8U2P+HKrdRTHnUg8z0bDJylhD0sGeTQlXk/vE9KjEQ8mgIXmS1WFV7eU1ZxpI/FrCjMJktR8aR+Gg3rwzgNowHgw2kZZTz53OXmefX9Hp6Sw4vr8yk0m0iS367kFB/Lyq+yuXIzp2kXTzPnk37GdVw7YbqcjKf/zW7Cqsw3DmO2YsWMC3QG2xFnHp/H7uObOap/ObXVnFkM1GvFVBl8CboV8v410nD8b61gtKTWex47SDFOS8R5eXJm0+NamX0SPerTQz0VrLA/LMVRO/PJi59LVNzMohYFklkWLDrr8FrXdjHmjczyBoQSsyuFYROMHOL7RzH9icR90YeSU8s5JZDb7N8dMe++3Y3BxOzbgxY84h9KxsmzydmQtOpj77lXEYSGUUBhD/9GCNuAzBiru34L8sgakYUGTYTlie3snxeCCNM8M2lM2T/PpbYA2uZW31Lk3UZwPFpEgsfjyMfE5Yno2uOu4L1RDYpe3ewYcF6wsd16HK6yMiYyeFwIIN3/08xMZOcc6DZPtjA3GdSsZksRG5fTsTkEQx0/xbriSx2bIkl641FRN1+mLefDsAdd8yTY4gZCdYTsaQch+BfxmCpuXD/mlelY3UCFdnELthAls1M6LoYVky3YDY2KL9tJlGeOeyZW3uHHeS/spCZ8fngF0rMOuczc5vdypkT75K8LbnJM2MiYF0MMW21tYiIiIiIiIiIXHNpaWkALXb4t5YEGD9+POPHjyctLe06ShTUGD5tHr7puylIP0bpw02m6/n+FDlHq8A4i/AHDfC3rp7Nm7DfLOTov+2maPdOjk3cTEg39+V73z0IOE9peTnQjsrtl/j05Club3GnF/7j/WlPn7Jrl6kgjO07lzGqZuCAhzGUJQnD+emySPaUvMfRzxYzvGbV19JD69lRWIUhYBlvNBx5YRxHWNQ4Qiw7eXJ9ZvNoH36W5617KX/014TVTe3kwfCHF/OaZRTx/7aeIxl7yZqZQNidXb6oduvVZMGAQJbvO4xx3VI2HM4jdWMeqRvBPHk+kQvn81iQiymEDmeQMX0TH22bX/9lvtFCxHoLlnEbWLokhbjFOwjMbWHKHBeMoyOIHA186nAmCgIfI3JJ0yV/bWScTSKjyEzIE5FNviy3kbHFmSQIfyWdxDBzg7pD8d8ZwED3mUSlR5H0SDBbH6n5gt2RT3KMM0nQ9LiAR+azNchC4Pq5rE1v/7V0B9PdgwGwffUNdgIwAqZHYti1zsw305cTWjfCwUjAI5G8HjSGuMdnkrRtB1kzXif8LiOBj0cSCOQ7nImCMbMinfe44Xk6VCc4CvNIsQHPJPJ6XfvUlA8wk5QOwY/U30PHp8msj8+H0dGkv7WcwLpnJoDgxwOw+N/G3BlxxMWkEPzHSAIwE7wkkmCXbd22hISEumFwrWlpDj0REREREREREWldWVlZq2sktLa9dgql3pg+6aYu12AOYXYgUJJJbpPpNSpy3uMY4DF1Uv3X7l119yx+M98Xqk7x8q5cKrup2qYqrzjaV/CrLOI3riemxT8fUNot0RgIeTqyLklQx82XoH/xBqootpY7t1Wf58i/lwLDWLKm5emZPMYuYMXkFsYEuHkybnHDJEHDg8YR+rAHcJ4v/6tLF9MpD019iLFjHsDT05MPP/oTf6pJGFwTxgDm78zh7PE9bPplMP4msB5PYcPCqYycupbUS609K8FsXT2/xel7zI/EELPEBLYksnKari/Qw4reZfdhYHI00WEtLcJsJvyZaCxAamY2tbPs2HPeJa4ITEsS2dbScQP8iXgmmuCei9y1y851BpyMBC5p2KHfwIBAps0KALKofW3ap5N1fv0NzWYq8gll+TOhBNRlEe3kHYyjEBPL10TWJwkacB8dSfQSoGg32Z92JG7X2koCKEkgIiIiIiIiIr0lISGBoKCgurn7O7KtN9WOJmhtUeI5c+YQFBTU4r7aY06ePNkzwbWiG5Ye9WTSlHHE55/iwIfnmbd4WM32Uo6lFwC+/Ou0Ya4q6DDfiFXM/uNK0o7/jt1TRrFqbNMe9K7z9mrnOADjMKYFD+YfWtw5vBtGEwCM4sERLU/2YxjgCTTomfxrEQV2YNAkxrX61b8H4yZOhOPZzXdVV1J6+hhHsj4gt9SZhvHwHcUkSyjD/5cZOO9MSgR287RP7XDvvffWjSjw9Lz200IZ/YKZ/2Iw8zfaKc5NZceW3WRcSGXtlIvYMt9m+cgmwwIeeQxLq+tcuDMm6DHYlUzK2WI2TW06IqDn2IrPUAj4DwLribzmc+ED4HBOOXT4HBfjwzG5Q/HZFAAiplpaXyTXz8Jjj0D2Bz0QeFt8TM3m+7eeyCbr8BGyv3QmY4z3BBI8aRqDjWagkHNWG4w2deAk7a/TfdxjRI9OJu7AUmba5hM5N4LgCf6YjS3dvWIK3wIYw22OM+SdaOXs7hYgj7zPrSwf3VKSp3NqEwFNRxYoSSAiIiIiIiIi0nFtjQxwNWKg9tiGCzRfC92QKAAPyyOEGE5x7P0Mcp8Y5lzUuORjMkpwLmLcff1ZTm7DWLQ6jGNrMzmSuI+Q5NrFf7uu9NJ5AHzvbGcX/90hzHsqjJ7tNvfGqz2L6AKUl1MMMGyQy5gMA37afGNlATuWrSezZsFkg6c3XrdCxWdZ7DnZtfUluurSXy7x+u5dAEQ8/gseGPNA7wVzsxH/yZEkTo4gYttC5r2aT1z8u4TvjWg0nz8BZlw9+u7/PIJQIOuSFRuBdKS7uiusJc62LH5jLfPeaLM0tgrgLhvWSwChDHY5tY0ZcwBwDRMF1v88B0DAwNvqExjf5ZP0qyXE1SzUbB5twewB3+QmsfatpJYraktH63QPYPkb6bivjyL2cAobjjsTLaYhwUybO5/ImcGYa9/rr604ryKL2IVtv2t5Nhu4fLo6rmmyQEkCEREREREREelt1+tixrWd/J0ZFVB7zHWZKODWIMIf9eBYejY5n6wiaJKBog/TKAdCpoV001f1jRnuX8BvHj5GzIeZbPlDCKk/74ZKv8/l6HGAYTw4ovtHKVwTbmAAqiorqYIOLDp8mWNbnUkCL8uv2f5sKL4NDq76qoC01zaz53RPTfbUuj6VJGjEiCUqmuUH5pF0PI9CWwTmhr39P7Rx+A9XuMaTDgHgfrMJsBEen8Pmqbe1Xb6mM9vdHcDOlTavq4sBdoiVvMwswMS0wICabXaytzg79AMXvk7iulDMDT7id3ydz7s717P2rcIOnKeTdXoFErkzh/nPFZJ3Oo/sD46QfTiblI3ZpOwMJmbf60QOd4eb3Z1JjkHR7D80nxFthePW3sxhxzRMDChJICIiIiIiIiLSOT4+PowfP75Taw2cPHnymicJoDvWKKgxfNo8fIFjR45R8X0uGe9XgiGYSQ+0v6u6YzwYt3gt04xQkRbP/u+98e9ijaWH9nGsCgxjwwm6hov1AlD9P1R1Rz3/ZHbeh/wi58iCVpRbLzbeYC/g6OkqIJgVqxsnCQAMd49i1D3dEWDH9GqS4Ot8Ml6JYmZ8Hq2uWOE+mMHjABw4mnaQf3qxlWl9nOzFheQBpgD/azaaAGDgPRYAii/bMRqNbf5x9oebMPubgDwKi12lN6xc7Mb589viyEkh7jgwejHBtYsP28+Q/ZYNiCS6SYc+gPtdgYz45w6eqIt1ut8VQHBYJJt2ppNz4TT71wRjsmUTG5PqfE9NZgabgEvf4KDtNjG2sIZBd9FIAhERERERERGRrqtNFDSd6tmVhIQEl4sg96RuSxRgnkj4UCD/IBkHcsmtAo9Hw53TEPUUj3EsXhGMgVL2xCZT0IWqSj/cxOqUUjAMY8lTwT0yCgKg1Ha55e15WS479tvtjnFMGQrY3yMjp5Wv/6vPk3HgfONt3/9f58LQd9+Db0ttVn2enA+v7WiCy5cv9+5IAsdF3o3PIP+VFLJaS/45LnLuMMDA5p23OSmknm4txWDlyFspgImI0V1NcbWhuvE/TQEWgoHCg0fI/661g4rJy8zH1iD54T86AhOQ8taRVhMgjtOppOR0OeJ2sZ9NZumqZGwEEr1hPrXjCfjOzjcAk/ybdeg7FZJ3sCOjCTpZp8NG/oGM5vfY3YTl6RVEAHx6hmIbgD+Bj5uAFFI/aj29ZP80i+yS3hiHIiIiIiIiIiJy7V2vixkDzJ49m/Hjx5OWltZsCqJ33nmH3NzcRttOnjxJQkIC48eP75WPOLsvUYA3QT8bBZSyf382VT2wiHFLPCYt4TdjDWAtpbSjB1dXUX4pm12/mcVT8R9TgSdhG18k7O4GZb7KJGbuHCI2HqT0+87H6T1kOB5AZWYGx5r281kP8nJKh6Nv7UyELgrDiyqObX+O/V806dyvLuVI7Auk/a3JYXf44m8AvjrG0S+a7Ku+TG78C6Rd4/5JT09PHp76UO9NN+T3GNFrAoEsolbEkW1rWsBOXmIcyYDpl8GMaTYbTCFJT68ho1mSwU7+K1GsPQ5MjiZiQqtLA7vmhnMkwulzLSSZjJh8ALI4cqpJx7PfY0QuMUFREkvWZ2BtOhLiBytZG9cw75mZLNxd3/ntPiGC6MnA8bVEvZLffNqksgzWPJ1EB7vgO8iBvSyf1C2LmB4WS7bNRPgriSwf3eAe3mVmhAnIySL7UtPj7eRtW09sUcu1O6dlgrzCJne0w3U6yEv8GTNXR/HizrwW7pW1ZiTBYAaaANyx/CKaYCBrVRRJp5u/bPazyUQtXsqiyevJavIsOqeFyuLMhVbHvoiIiIiIiIiIXDd8fHyaTb/TlW29wcfHh7i4OMrKyoiOjm40sqBpfAkJCcyZMwfovemgu2eNghpek35OSFIBx6romUWMW+RJyPJIMiJ3UuRq7p7Pd/JE6M5WdxvunMiKmFWE3dd4bYKC9J2cugyc3E3G+VmsCOxkmEPDWBTwHjsKs9nyy/McfXQWU+6DL09+QNrxYpgSTNDRbHLbrqlNhvsXEDv/IlEp59nzzFwO+I1i0v3e8NcCcvJLqazyJOzRiWS+/3H9QW6jePzJYWS9dp790QsofnQWU0Z64/jyGFkHP6boyiDCHr6dzA+7ZdxDuz009aFrer7G3Al4OpHE4plEpSexaGwGwb8Mx2K+Db6zkpeZQnYJYArnuaXBNMsTLIwm+rM4ooLyefeX4YROGsMtX+dx7O13ybhgA1M4iS9GdH5J2iEWFgyHuJwNzH0ki8ED4UpQNOlLAgF3Roydj2lXClmr5jHzkJlbfvgGy5qPWD7aHcszu4g+u4S49Cgm5b/L/LBQLBMG4rhQH59pQjSbFwQ0OKGZiBcTyZsRRUb8TKYcDuexuSFY/KD4o3dJeSsb6+hooqfHEbe3sxfVUBwz/eJa3+0XSsz2bUSObXrnAwlfH86+ZzLYMGcehb+KIHSkCUdZNkd+/y4ZFRainxlI3CvNFw32n7CAAOLIe24uUw8PZuDNVwhelU7k6I7W6Y5l2S6iT8wk7tV5TPk0gsVzQwkwge1sNu++nUI2ELwqnLofKX4RbNqZz7xlqcQ9PoV3wx5j/lQL/u7fkJeTRcZb2VgxE7EzmtBGc1WZGDM5FNKzSFk4lXOTzNzyg5n58VsJdbnwtIiIiIiIiIhI3zR+/PhmX9xfj3x8fMjNzWXOnDkkJCSQlpbG+PHjG61fkJaWRllZWV1iYfz48b0Sa7cmCuoXNa5k1OQHe2z6nmbuDGPdwmM8sft822UbMBi98R0+kWmhoYSM9cXDrXkZf0sYXu9nUnHrRAI6Oq95I96EvbCNv69bw/6L5ZxK38kpZxT4z9xM7JMG/nA0uysnaMAD/3kJvHHvbrbEv0dRySmOlDj3GMzBrFi9nLDKfWS+3yTC8BdJ/J+trE455YwvveaYOyey4sVVjDv/HJndFOH1w0x4/FHMQ9az5vcZZL+VRH0rmbDMjSZmXQQBLa0ta/cnYt9hjOuWsuGtJLLfalDr9BgSN0cS2JWXxD2Q5btf59vV60k+kYftAjC2frdxagx7N37D0o1Z5OdYnfHWPuMDAln+Zjr+2zcQuyublFeySXml/pqDl7zOptWhmJv+hPAJJ/EDMyPWRxF7OIPkjRkk113TJg5vmY9jr4vO/a7yC8QydgzhUx8jZEoAplZ+gpnDtvG24xaWbksldUseqTXbTRMiSXw1GkthFC1F6T56Oa/v+pa1zyWTd8JGMWBZ1ck6BwSyfN9hjM9FsSMzldgTqfX7TBYiX9lEdFjjNJF5+lYOmwNYv3oHGZnJbMhMrj9kSDibtm9m/sjmD5spbBuHK2jQ1qHOqY1ERERERERERKRX+fj48M4779RNQZSWlkZaWlqj/X1hzcifXL169WqvRnA9qKqiys2AoYVEQqeq+2sxRf9ZQdWtXvje5493T67jAFRVVlL1I/APHnjUnuv073hofRYesxM49KsmU0RVV1F6sYDy/waDaTDD/Ty77dqvaz84sH1ZyMVvrsBtZkYMMmNsadagrzNYOiGKrOmJnN4Zjglw2K0UF1r5ltswB/hjbvHAznPY7TgA97rFhxvHbf//HODWyiK4DjvWS+ewfovr62p2WO013cLAIQH4e3XvNXWLHxxYvziD9Vu4ZeAIAga1cH9a5MBudwDuGJvejM7U+Z2N4i8u8s0VuGXgYALuMeHeRprWYSumsPgbrnALA/0D8De1I/K22lpERERERERERHpVWVlZ3WiC3ho90BIlCm5E1VWUf3aM8n8KZdSdLRcp2j2LqPRKxq0+SOwUj5YLSee0kCgQERERERERERER6au6d+oh6RNKDy3jyd+XYgj4jte2zcK3yWiAyi/2siu9EgzBTLMoSSAiIiIiIiIiIiLSnylRcAPynb6MsHfXklm4m6f+rYDZ//pzHhzmi6HiPEXHM9hz9DyVGBi+eCFBPTztkfRz9nxS3z6DvZ3F/R+JJNivRyMSERERERERERGRJpQouBHdOooVr+/krt/+ml35p9gff4r9DfcbvAlatZnnH/burQilv/jOSvaWWLLaWTx6nBIFIiIiIiIiIiIi15rWKLjBVX11noJzBfz5UgV4DeLB+4czarCvFifuUS4Wwu13au9F+7j/o7HNRX5FRERERERERESkeylRICIiIiIiIiIiIiLSj93U2wGIiIiIiIiIiIiIiEjvUaJARERERERERERERKQfU6JARERERERERERERKQfU6JARERERERERERERKQfU6JARERERERERERERKQfU6JARERERERERERERKQfU6JARERERERERERERKQfU6JARERERERERERERKQfU6JARERERERERERERKQfU6JARERERERERERERKQfU6JARERERERERERERKQfU6JARERERERERERERKQfU6JARERERERERERERKQfU6JARERERERERERERKQfU6JARERERERERERERKQfU6JARERERERERERERKQfU6JARERERERERERERKQfU6JARERERERERERERKQfU6JARERERERERERERKQfU6JARERERERERERERKQfU6JARERERERERERERKQfu7krB39Z+iWfnPmES5f+wt8r/s6PP/7YXXFd12666SZu97qdQYPu5YExD3CP7z1dqk/3ufeoLcWV7n4+REREREREREREesNPrl69erUzBx48dJDPL1xg4gQLQ4cMxWQy4ebm1t3xXZeqq6ux2Wx8fuFzPn/Pz28AACAASURBVD6Rx9AhQ5g1Y1an6tJ97l1qS3GlO58PERERERERERGR3tKpRMHv//fvue22/8XMx2aoo7MN1dXVpL97iG+//W9+9W+/6tCxus99i9pSXOnK8yEiIiIiIiIiItKbOpwoOHjoID/+eJXHZ83uqZhuSAcOpnHTTT9p99fGus99l9pSXOno8yEiIiIiIiIiItLbOrSY8ZelX/L5hQvMfGxGT8Vzw5r52Aw+v3CBL0u/bLOs7nPfprYUVzryfIiIiIiIiIiIiPQFHUoUfHLmEyZOsGjqlE5wc3Nj4gQLn5z5pM2yus99m9pSXOnI8yEiIiIiIiIiItIXdChRcOnSXxg6ZGhPxXLDGzpkKJcu/aXNcrrPfZ/aUlxp7/MhIiIiIiIiIiLSF3QoUfD3ir9jMpl6KpYbnslk4u8Vf2+znO5z36e2FFfa+3yIiIiIiIiIiIj0BR1KFPz444+aQqUL3Nzc+PHHH9ssp/vc96ktxZX2Ph8iIiIiIiIiIiJ9QYcSBSIiIiIiIiIiIiIicmPpk4mCqspKqqp7OwqRfu77lt/Dhu9nlb3q2sYkIiIiIiIiIiIi3e6aJwoKkh7hodCW/0RllFOV9xIzZs/iqUOl1zq0G055xsrG9zhsFk++lEWpkjDXmQJ2hD7CQ6EL2F/Swm7rQZ4MfYSHQndS0JXT5O/kodCVZP61ps4Zs5gRn0tdKuCrbF5Y8HOmz57F6vfLqTy6num/mMULxyu7ctb2xSMiIiIiIiIiIiI95uZrfULfaZuJfQCggtzdv+OI90JiwwYBYPD1wuD2IEGDL3PPCO9rHdoNahSLNs7CH6j868cceON3PLXRnTc3B+PV26FJB5Vz4MPzzFs8rNHWoiP76fa02h3DmXK/P1+O9ccAQBW5f4gn9/uJrNo5m4BbvfBgLOPuhtH3eXT32UVEREREREREROQauuaJAq9B4xg3CKCc8neAu4cxbvyo+gLVE1kROxbDgJruycpKqtw88DBUUXqxgHK8GTXYF0PT9WGra/Y7vPAf5o+X4RpdUJ/ny/Dx43De4XGMurWciPgMcv8WTNgdtHnfqqznKfgvB15DhuPvaWj3PqqrqCgpotjmjvf9w/C9tUlYVZWU/qWoU+ftr7zu8KTi/WMUPDmMUbXPf/V5cj6qdO77W5MD2moDoOpyMUUX/gev+4fh23DHrcOYHbOVqls8oLqKyu9KKS2pgrEPMsnkDVRRSQjrEkIwDGhS51+LKfrPCgz/NIrh5ibPTGUpxefKqTINZrifZ7P3uNV4mpVpuX4RERERERERERHpuGueKGjT37KIWbAT/99+wIrAcrKeW8AOrzDCvsgks7Yj9NZRrNi5lbC7nf+syPkdUduzKK+bI8WToNUJPD+l86MS3nzrLZf7n/jlLztdd28yGAYADgAqvzjIC2t3U/B97d4G9626nMz1kezIr5+D3svyLIkbgvF2ta/Feg34z97G9l8NwwMoP7qJ1Ykft9xebdTdGTdKW3r/Swi+6e9x5M+RjLLUJNL+nEGm3ZfZEYPYn1pftq02oLqcY7Er2ZJ3uW7/qPAQ/OtqKGDXL9ZS/NQ+EsefImbBTooALr3EjKMNoxrGin0JhN0JVBaT9ttfs6tB2xkGz2X7loUMv7WcYy+t5eWc8vqpjO6YyLptGwi5uz3xtFL/oFls37qY4V0Y1HCjPB8iIiIiIiIiIiKd1fcSBS3Jy6FiVTKHp/hisBew67n17FizG/99ixn+t0xeiM2iasqzvBkVjLfbZYpSX2D19pXsuCOFFfd37ovjJ375S17YvIncjz9utD1o4kSeX7+hO67qGiml6OQpZ+esvYA9r32MIWAZ4wYUsOfp3ZRO2cyhp8bh4Qal6St5avtLZI5IIKz8ILvyvZj3yj4W3Qd8kcWe854YqoFzLvZVFbDnud0U3buQxOfmMtxYRXlOPFEvrSHGO5nER70xeA4mZNViFk32hupKTr32K2IS95JreZagL1zU3XQUSTvdMG155ySmjT3IlvePscQSiheV5B7Jpirw1zzolcV+fuos933bbVB6aD1b8iDk2X2sm+xN1VfZvLzmJQoY1vy8d4QS++/DyVy3jD1+z3JoyVjn9vwkZrxUXlOoitzXfs2uc4NY9MqLzLvPg6qSg6x+Zi+7joeQOO2nePkH85tfLSTkTsB+ih1Pr+flP+QStDqI8jbjqaJg71pn/QnPM2+oZ12Z1c9788bLYZ1OJN0wz4eIiIiIiIiIiEgnXfPFjDvFsoTfPFwz3ZDnKJZEzcL7b+9x9ByUHj1IkSGMdauC8TYAbp4Mn7eKRX6XyTzapaVdeX79BoImTqz79/XZcVjAno3ridm4npj49yi/dy7bXwjD65MsMu3ePDgIik6f4tTJU5R7j2I45zl6+jJ4m/GnnKx3DnLs81Iq/UJZFD4KLzdc7qv6JItM+zCWrJnLcE/AzYD35FWsmAJFRz6mHPAKnMs07wL2v7aTHWm5GLyHQ1U5FXbXdXfFjdGWngRNC8aQn82fLwOXczly2kDIoyGN1ptouw1Kyf1jKYZHn2XdZGf3uuHuYNatCqPFtJqbAQ+jBx7/ANzq6fy70QMP40/ry3x/ipyjVQx/8lnm1axZYPCbReKh90h81BfcPBk1OxTvz95mx2s72X/SwF33QdV/VVDRnni+P8WR9yud9Q/1rCvzm6eDofADcr/q2p29MZ4PERERERERERGRzrk+RhR4edJoZpHbvPCiCqqhoqIc7jXj3agj2Rf/EUBxOeXQ6S+NwdmB+MLmTXV/v/4Es+7flzMOMAzwqJsTvryiHKjgzwd28mnD4nd7428A7gwj9hUDu9/Yy8srd1OFAf9529g+fxgeLvZVVpQDg/G9s2GlBvzvGwRHyynnMkWb5rPlEy/GTRmHd0UBe7JPA84FrV2et4t34vpvSzA8GE6YcSVpR0sJ4CAFhlC2P2iA9+vLVLTZBhX8/SvwD2/yZvyTGX8udi4wewXlgL+5SZ217+XlbF74t5c4ZRzHlPHe/D1/L8c+Ae4F2hNPK/UbBg3Hn2y+Lgfu7lzotW6E50NERERERERERKQzro9EwVflVED9V9N/K6cUD4b/I3ibh8GHRRRXhuFd25NcXcyn+WAI9O1SkqDW9d1p+FO8jB7NOtm9vLwBdxa+vJVpnvXbq6rAUPMZt4dfCKu2hrKquory4/E8tX0Ne+5/jxX3u9hnHoyBAopKYJRfba2VFH12HoaG4P3XHPbkVRESk8y6STUneuB3PLT+y7oYXJ23q67vtgTchjHtF76k/XEnOyjF49FVjHKD8gZFvNtqA7y4/W7IOl9MZbh33bNReb6AImBKZ+IyeuFtgIK/lEJg/TLElZcv4+HpSfl/ZJD7fTDP73+WoJpFlR+Mf4SYUqA98dzhi78BCj5vUv/5AooYxpR/6kzQzV33z4eIiIiIiIiIiEgnXB9TD+XvJOa1U5TaKyn/PJMXthyk0m8e04aC97+EM45stvx2LwXWSir/WsyR+OfY/5Uv//roqN6OvM8yWMKZfUcBSc/t5JS1kkp7OUX7VzJjdiRpJVD+/kqmh81ny/FSKr+rglvd6451tY/7Qwi7o5Q/PP87jlwqp9JeSsGe53g5z0DIrBC8b/0pHkDxhSIqq4HLBezandW+ugUA3wdD8f2qgIKvfPnXaS2sKdBWG+BLyMxhcHwrMfvPU26vpDR/LzHxHzevq71uDSI8zJPSlPXEHy+l0l5J6cmdrF4whydTS/Hw+ClwicIvKgGoyN/Nrg/rrqjteNxGMSXMk9J31hP/YXGjMobJs53rHoiIiIiIiIiIiEinXB8jCiw/Z1zRZp78RRUAhjtDef7FWfgCeAazLu7/8nJsMqsj33aWv9WfeVu3Ms+v1RrFbRhLtj1LxfPxxERmOrcZvJm2OoHZfoD5WX7z2VpefimSY86d+M7czKL7wWNE6/tgGEsSNsMLm4lflkV8Tb1Bq3aybpIHEMyK5Vk8mbSWGWmAwZ/Zj04EawUA3tNc1S0AmEOYHbibeGYRYm5hv1tbbQDej77I9oq1rE5ZyRMpzv1hT86F1zq/rsfwRa/x/Hdr2PJSJEcAMOA96Vm2z/bFg2WsOBrJjrWzSAMMg2YRZoFSZ7O3K57hi14j9sfneCF+WYP6f81rq4O6PC2ViIiIiIiIiIhIf/aTq1evXm1v4dXPrmH7S9t6Mp4myslcuYAd/lv50/JRVFVWUoUBD48Wl1ylyl6z39jy/r6gPffwWt/nqspKqn5svIZBg51UXgFu8aDZbXe1r531trivHXX3BX2xLZty2QbOAq7boXMnbbXtnPG4eEfbE8918GxA77e9iIiIiIiIiIhIe10fIwpqGDw8cNUvaDC63i8tc3lfDS46Y13t60q97dkv7dLWO9Mj99lFnd0Sj54NERERERERERGRbnV9rFEgIiIiIiIiIiIiIiI9okMjCm666Saqq6txc+uuOUra4k1YwgeEXaOz9bTq6mpuuqnt3My1v8/SUWpLcaW9z4eIiIiIiIiIiEhf0KGerNu9bsdms/VULDc8m83G7V63t1lO97nvU1uKK+19PkRERERERERERPqCDiUKBg26l88vfN5TsdzwPr/wOYMG3dtmOd3nvk9tKa609/kQERERERERERHpCzqUKHhgzAN8fCKP6urqnornhlVdXc3HJ/J4YMwDbZbVfe7b1JbiSkeeDxERERERERERkb6gQ4mCe3zvYeiQIaS/e6in4rlhpb97iKFDhnCP7z1tltV97tvUluJKR54PERERERERERGRvqDDq23OmjGLb7/9bw4cTNNX0u1QXV3NgYNpfPvtfzNrxqx2H6f73PeoLcWVzj4fIiIiIiIiIiIive0nV69evdqZAw8eOsjnFy4wcYKFoUOGYjKZcHNz6+74rkvV1dXYbDY+v/A5H5/IY+iQIZ3uONR97l1qS3GlO58PERERERERERGR3tLpRAHAl6Vf8smZT7h06S/8veLv/Pjjj90Z23Xrpptu4nav2xk06F4eGPNAl6cg0X3uPWpLcaW7nw8REREREREREZHe0KVEgYiIiIiIiIiIiIiIXN86vEaBiIiIiIiIiIiIiIjcOJQoEBERERERERERERHpx5QoEBERERERERERERHpx5QoEBERERERERERERHpx5QoEBERERERERERERHpx5QoEBERERERERERERHpx5QoEBERERERERERERHpx5QoEBERERERERERERHpx5QoEBERERERERERERHpx5QoEBERERERERERERHpx5QoEBERERERERERERHpx5QoEBERERERERERERHpx5QoEBERERERERERERHpx5QoEBERERERERERERHpx5QoEBERERERERERERHpx5QoEBERERERERERERHpx5QoEBERERERERERERHpx5QoEBERERERERERERHpx5QoEBERERERERERERHpx5QoEBERERERERERERHpx5QoEBERERERERERERHpx5QoEBERERERERERERHpx5QoEBERERERERERERHpx5QoEBERERERERERERHpx5QoEBERERERERERERHpx5QoEBERERERERERERHpx5QoEBERERERERERERHpx5QoEBEREREREZFr5wcHdrsdu6O3AxEREZFaShR00Zw5c5gzZ05vhyEiIiIiIiJyXbAeWsrIBalY3Xs7EhERkWuvrKysrk+5rKyst8Opo0SBiIiIiIiIiFwjDm4ZEsnhV+cT0JnDf3Bg/667Y+pbHHY7LQ22cNQNwXBgv4bDMWxFeeSX2F3GJiIi7Xfy5MlGf/qKTiQKbGQs88PPbybJRU32ZC7Fzy+J/O6JTURERERERESue/kk+fmxNNMGuGMaaSHgLvcm2yH/FT/8lmVgqz3MYW/SIW4l9VdDGDk5jrwbqLe6YV+K40QcQSNHsvSAtW6/oyiFpZP9GDJyCEmfQuEbMxk5ci4pF3o+NuuBRYx9Oo4XF05h6oypBM1JpbjnT9uv5L/ih59fy39q340+49Mk/PyWkvH1dX4OkV42fvx4fHx8GD9+PLNnz+7tcOrc3PlD84ndlkro3gjM3RePiIiIiIiIiAi2D9Yw9pkRpJcsJxCAgYyYGkHokDEMvkGnLXL3G8Nj0yMwBwys2WLl3W0byAqIIf2NYEyeMJDHCJ0OI3x6Ph7zzxI5G2bE6Gaj8LQVY0Cg+oC6mf/0/ewfC2An79WlJPlsYn+YPwC3+Rl7NTYR6Rk+Pj7k5ub2dhjNdHrqIf/HIwg9vpbYdGsbJR3YL+WTd6IQa5PhgQ67vWbIoMM5lO1S/RA2R0Ux+SfyKa5o4TMBh53iT/PIK7Li+KGzVyAiIiIiIiIifZHDbufb7wCu8G1d34E7ATNi2LbMggnqFkV2AFQUk9+w3+EHB9aiVvoNHHbnvk+LXS6o3Ok+i9pzu6jfUVbY8v67LKzYEkPEfe4111eM9TiEBgXjbxrIbTfbcQyKYNuW+QQOaHxOWyt9LwAOWzH5J/IoLGs5oFb3DzDi7rBSePoijoH+DGyp3/o7K4UnGt8faT/jIAuWCRYsE8Yw2AjcNaLm37Ujb1y0z3f1o27sl/IbP+817dJSmzvsrbRZ0/pcvSNdfAcaxdP0/W1eotW+RZHrVVpaWp+adgi6MKKg2BzBni3fMGlLMtmTNxHs1byM41IqG55cS2pJ7RYTwev38vqTAbhjI2vdWKJM0URf2EfcCedwKvPjr5M46QhLnqkdbmgmYlc6Wx8xAWDPiWPpqiTyakdfmYKJ2fc6kcN7/nOC6OhoAOLi4tos5+Pjw8qVK3s8JhEREREREZEbS01/wWHnvxaNTIJV6ZQ8E0j+GyOZeSGR0zvDMf2fZEbOOMfyNbeRsS0VK4DJQkz8chzx84j71Hm8aUIMe/dGEuAO1o9iWbsuub5PgUDm/z6RTVObfiffTX0WTev/rpDkqIXEflRTwGQh+gn/+tN+ncWaCVGMOFTCcpIZOaOm/2HdVLLWNYwvum6kRfO+FzOhG18ncWEA7t8VkrJmKRsO13/kaZoaw97ESAIGAN8Vk7pxEWsbTHVknr6J17fNJ2CAlezNa1nzRl79dFCj57NnxyaCfQDs5MUvJeqV1vY3l5CQQEJCQss7a6xcuVL9KbXaaL/8N0Yys3A50cYM4mra0DQhhsSnHcQ9EVczNbgJy7q97FkSgDuu27Sl+jCFk3gokfAGbXrx0Fom1b5zmAh/JZ3EMOcz3uY70IiV7I1RLNpbO4m5mYg14YQ2KOG6b1Hk+lRWVtaon7mvTD/UpcWMzTOjifZJYc2uvOZZY0c+ySvWcixwK4fzSygpucDpvRF8u3khaw43mGNt7zF45iglJSXkxIdz5cBSZu4ZzK6zJZQU57B1upXUt445f/h8ncGaJ1IxrcuhpKSEkpKzpD/xLbHRyeRfg7S1j48PaWlpdQ3ZkujoaNLS0vDxuQZjAEVERERERERuOCZCt5zloy2hwHL2nD3L2ScDWymbRWqxhf0XSig5m060Tx6xT0Rx8Qlnv8HZt5cz8EQs755ydhrcdrs/odtP1/cprIKUdamtr3nQ4T6LJK48vofTF0ooKT7L4S1mjvwqiqSzDsBB3s6FxH5mYesHZ53x7Qvn4pspLZ/7/4nk7Nk9LAdCt3zE2bNnOXu29r7UcOSxY46z7+Wjs86+l5z4QM7s3U1WGXCzkYFjo2v2lVCSm4jls1ji/mitiWcua48H1sVz4XgigaeS2X3UCj/cxm1DQ9l2uubYs+lEk8Ka/c4+IFvmGua9coWIvae5UFJCSf5htv7zERatSKKwlfvZVhJASYImXLZfjQ9SuThhPxdKSjh7IBrziVjmrbrIglznM77/mYHkbXmXMw7abNO6+gL3cLakhJLTrzOfDF7MLGwQVBZJp/x5/WwJJcWn2bNkIBmba96hNt+BxqwHNrBoLyzf63wnL5zYhOlPSWTVFmhv36LIdaavjSSo1YU1CgD3ACL/3+UceTyWHVPTWdBgl+PUEeKKQkl8I4IALwB3TJNXEP10KvMy84iebnEWnL6AiAnOsWvmCSGMIYOBy+YTaAQwE/JIKDxjc2Y6j6eSRQib7rKSd6Lmh6KfhcCifeRdWE7gyC5dTZtqf1nVZr+bjiyoTRL0pUyQiIiIiIiIyPXG3WjktgEAt3Cb0UjrM7WbWPBEOGZ3wD0QSzDgWMzimc6vl40TQphGEucu2wETxtERTCvKInWXFbuXmTF3jQBbMbYK4K4Wqu9on4UpmvQ1wc6pkTASMDea6A8msfajQpYPuUL2qzZCX3mOiCHOOo3DI3hufTYZz7Rw7pvdMRpv4xaAAbdhNDqPcTSYcshxKpskWyiJqyPwNwK4Y56ZyOmZtSXMhM6EvOMpZH8NA4eYGREIsV/bwGFtFo+7XziJp8Pr6g+cMY3Co6kkl9gx+o3BdD/YvrRhx8qxA1mYVqUTPdl5tXgFEPFMNFmT13Lk7HICxrbcYk37VhpuV5KgCXcX7Ve7WoRpAQtmmnEH3MdaCAEcSxfXjAAwYgmeBq+cq3nGjS7alPr65vo73zlTKI/NhZTCYmwE1DzXJqKjIglwFiA4dBrsctZvbesdGNkw4WclLzO70TPkflcw0RuiSZ1xDmhP32K41syQ69Ls2bPrPjIfP358L0dTr2uJAsB97ApilqQy77fJjPhF/Xb7ZSswAnOjX7TuDB46Bl611g9xGmKu+eFRb+DtLf8vgM2WByZ/sl5tvC7CLZMGu/ifhu7V8Bdaw1EDShKIiIiIiIiIdMyVLtcwBrN3k03/PJCBLZa1k71xOosOm4mYG4w/Z9iXfgQY03r1He2zGBfRpOPSzOBA4ILV2ZEKjDA3rtFkHtH6+dvQct9LA0UpzFuwAeu4SOaPHMjFj1LI+AAIACpsLcZTpyKbDTMXceSuCCIm+0P+PlIPA+MAbNhyYMzjTbpp/QYzBjj3tQ2a3bl6TZMFShK0wlX71RpnbtZZbja1/Aa4btNW6mvWc9jCO1ejzXeAwAZPRSvPkLeZMTgTBe3pW1SiQK5XfSlBUKvLiQJwx7JkG/PTF7E+3gQ4f8GZzCMwcYaLJRDoV1vWwbn8LJg+DTPQ1jLITZlMFueaBG9GNviZ6MDxgzvu3XAl7dVa9ltJAhEREREREZGmTJgmwZnPL+IIM9XPK150hmxMTGuto7q7fZ1N6l4rkW9+RMykmigC3cl4vLhbqjf7hcKb57j4XTimuq/+izl3GkxjzZi8rmAGznxuhdH13ZvFhXmApVPnNJr8W+x7sVe4Y/SC/I82kDd0Kzk7aztvQxlsm0QUgJcJfxOcKW4cj6PCjruXEVtuKiklkez/IAZLze0a457BzEsAZszTYV9hkza9dI48TFja0aYNEwNKErTMZft1gus27bo234FGpWt+LjR5hhwXzpAFTKN9fYsi16OmaxT0lSnsu7RGQR2vYFasD8VmazA/2OhgFo/OJm5dHFmXbNjtVvL3rmHNXhORc0Jd5JVbZ34kkvm2WNZvzKDQZsdut5K9bS5DpseRd41XPW+a7VaSQERERERERKQlZkLmhMOra9mwN49imx3rp6lsiImlcPRigke3cpibO3CMYx/kk3/aWj81SmcNMDIQKP6i2FlXRT7JO5O6WmsdU1AE80lm7cYU8svs2G3FZG1bw4acYKLDAsF9DI+tCSR7XRRxx63Y7TaKP4hjzXN5nT6n+4RpdX0v2WXOfpK8V5cyJXARqSXgPiAAPi+k0AbgwHo4md0f1B5sYdrSQLK3ra2Jx471RBJLHxnJor3FuP/jQKCYwgvOO2//NJkdr9RdLcEz5sOutWzYm4/Vbsd2KYu46A3kTY4mvLU2bUIjCVxz2X6dqc9lm3Zdm+9AIzU/F3ZFsebtQmx2O9ZPU1izusGaHT3QtyjSF5w8ebLRn76i277DN4XFsDU9i7XHa7cEEPlGOqyPYumUml+8JguRu9LrM/cd5RVMzL5NrPn1i0zfW5M/9Ytg6xsrsAxwfWhPqP1l5uPjoySBiIiIiIiISCtM07ex1xbF0o3zSN3o3GaeHM3++MhGs6g0OmbyYjZNX8qGJTNJmp7I6bFd/H7Y+P+3d//BVZZn4v/flprUD2fjEKGeZUPqrlEkOJrSlaYWdgzurnHAg5WyIH6L/BCVxhhKFeoCVkopGiorX0BQYPnhCvhVbIlaY1uDs4mUwi6GfgS04lYPGYwFD9PsYTWnZvP94yQx5CdoIJHn/ZpxRp7neq77up8zOsNzPc995zFtxTgmFIzkigUkVyy4bSK88sfPlrdReh5ztiwlde6PuWnY/cljF+Xzo5Jixl0EkMrg7y5l3QezmTVpOMsBLhrHqiV3cefMTzvoYKat3UTtzNlMHtbs2cuah5Jjjl/APb++gzuvSj58HTJpDnnXQePWtIOnrmfT8SJmN9ZDP66euo6HJmWRxjRWjZ3AnZErWAj0+/s53D4Jtje8I5r293PY/P+mcv+Cmxje+JuO/BEvLGq59Iw+rcGd/H6nKu3vO/5NP7NO/xs4UdP/F+4byVX3Af2u5p55PyL/7sbm2Wl4tij1ALm5uWRkZPS4Z8rn1NfX15/uQWpraqgluRlRV/1nnMyZSlqa/2OQJEmSJOlz4eNaav6nFk7l7/PHa6F3F/7dv7aGmlpI/T9pp20Z406fWRyvoabudDwnaTtnp/W8tpyb/r9+LJg5jsH9TvHaxt+0Vxpp3fASZxB09TOwM/FM7ZTGOIn/Jk/Hs0VJJzojjQJJkiRJkiT1TDVvlrL9zT9SthkKN08kq7sLkiSdcV2zR4EkSZIkSZI+h2o5+MrP2XHwEDVpqb6tLUkB5RcFkiRJkiRJgVbLkbcPkfqVLNJO03JMkqSezUaBJEmSJEmSJEkB5tJDkiRJkiRJkiQFmI0CSZIkSZIkSZICzEaBJEmSJEmSJEkBZqNAkiRJ0ZGRDQAAIABJREFUkiRJkqQAs1EgSZIkSZIkSVKA2SiQJEmSJEmSJCnAbBRIkiRJkiRJkhRgNgokSZIkSZIkSQowGwWSJEmSJEmSJAXYF08luKqqiqqqqtNViyRJkiRJkiRJ6iIZGRlkZGR0GndOfX19/RmoR5IkSZIkSZIk9UAuPSRJkiRJkiRJUoDZKJAkSZIkSZIkKcBsFEiSJEmSJEmSFGA2CiRJkiRJkiRJCjAbBZIkSZIkSZIkBZiNAkmSJEmSJEmSAsxGgSRJkiRJkiRJAWajQJIkSZIkSZKkALNRIEmSJEmSJElSgNkokCRJkiRJkiQpwGwUSJIkSZIkSZIUYDYKJEmSJEmSJEkKMBsFkiRJkiRJkiQFmI0CSZIkSZIkSZICzEaBJEmSJEmSJEkB9sXuGviNN3/PmnUbOXr0gzbP3xgZxY2RkWe4KkmSJEmSJEmSgqXbvij4eckL7TYJkuef5+clL5zBiiRJkiRJkiRJOv2qqqq6u4QTnFNfX1/fHQNPum16l+Tp2/cCbps8kcsGXtol+SRJkiRJkiRJOh2qqqoYNmwYABUVFWRkZHRzRUndtvRQVzl69APWrNvITx/8cXeXAhxhW8FVFA18lnfuHtLdxUiSJEmS1DPED/Li2tVs2ltNKDOPydMnMfRCgChlK59jX6sLwgy/ZQw5aZ2nrlx+HesGbGDp6PBnr/P9EopuPcTk0gJyPnu2k/ZZ5hDbvZ6HN24nejzMV8dP4/Zrswj1ahZwtJKSJzfz9N5qwpfmM/a2mxnat/n5XaxbvoGyaJzwlTdzx+R8sprf97pqdj3zKinXn9zvIUnqWE/7kqDRWbGZcUdLGEmSJEmSpG70YSXL7vweJSl5FN5eQKT/buZPm0HJ++3E/2k/ZdvKiSbOaJWfS9XPz+A7S6N8dUwBhROH8t9Pfo+pj1fSdOsOl1A0ZR4vnpe89yPSK5g/ZQYlhxvOv19C0ZQlRC//NoW3T+Lr8c0UfXcFlR82nD9Uyvwp05izrpzoh63HlySdutzcXLZs2cKWLVt6zNcEcBZ8UdDVamtqqCWVtLTU5kepqamF1DTSUoGPazny7j7e+mMqA64YzIDe3VWtJEmSJEk93EepfOWG2YwdN4wwQG4OfxG7gad3VhMZncmI6QWMaBa+f814ykb9gPy+7eSrSxB9q5LYuZeQfVGfNkMSxw6y/804oYHZZPVJ6bC8ZOyfSb9yEJltB3DwwFvEQ8nxUhrf1k/EiX/UMjiFUFrH43XdHBJwfg53zJ1E5DKAoQy9KMF37nyV/dNzyOEYZStXEx+/grUTGmaWO5TBoWlMXV7KsJ/kE6pLJ+f2HzJ51CAAhuZeTGLKNMoPFJATLmF6wUtkzyvg+nmlnc+pg5oT8TicF/rk3rVzTJKCIjc3t7tLaMVGQQsHN9/MyDV5bKq4h6sbegW1v1nGtTdv5/ZfvMBENlL03fspfafxin7kzVvPqqmDSW0vqSRJkiRJQdVnEJFxbRzv1cbfot8v4bGSSyjckENbj8bj+x7n3vueo7pPOiHixBhB/sXAgIaAumrKFs7g4ddTSQ8B8RiJy2eydE4e4ZYPpBtiF70G4T6pJI7FyPzHESSajVz98o8oWrqXlL4hqIsTq7uS7xffz4j+UP3iXL6z8kCLpBEWd7JsUdfNIYXw8ElEWg7QWH5NJS/vzubbM09sf2SOmsDQjduoOJpPpP8wJvdvI0EvoH+ElT+LQK9KlnUwn85rrqZ07q28O/ElCptWaW7rmCQFR+PyQ35R0IMNvm4ieYtms31XIVcPTwVq2PHCco5c8xD52cA7X+bqmb+mOJJFGnDo2SJumvlTfn7tOsZd1M3FS5IkSZLU072zlXU7hnLLHS3fpI9TsS75BvyItl6y/7CCZfeVkT1vMyuvCiWv2LOCqf8M4SuTIdGfzePhP01g7eZI8qF6XTUls6ax6PlBrdb/T8aOZe0zY8hsFruM/GTAoa3MWRrjllVbiTQ8TK/eNoOpxSVkPxIhPPoRfjW6IVnDtS//3ZiO9zbo4jm0un9bNpGIFCdr+MN+KlMyGdvyXqZdzOD+B3g3CrT4aiNevoknEzew+PKGAyf5tn/HNZ9cDkkKCjcz/ry46HrGjZ3NnSXbKRyeT1psB6X/BuMeuz7Z3L8onxvZwfb12/kjXyYr43K+xkKOHANsFEiSJEmS1L7DJRTdvYnQ1NWtmwFvbGLZjm9SWNTmAkAk/qOCsr+ZwBMND9gBQkOmUXhNCU8DEKXiF1Gyh6cT3b2LaGPMwEz2//suYqMjpDddGaXiF9Xk39XQJADoFSZSOIGn74wlI8pLiA7KIz26i12Nyc7PJvONMnYdjRBpesgep3LlDJ786wWs7WQz4q6dQ3NxKpffxvzX81m8KrmMEHWQ6JveRnwKoTRoudtjfM8Kpi6sJP8na8g+peWAOqt56KkkC56jpcyftZmDJxM7/Ac8MXnQ6a5I0mnWUzcztlHQShp5N91Fv5uf4sWCfK7e/RRP9buLTdekAbBv/QQmPXCIr90xka+lv8X2f9tGKXB5x0klSZIkSQq2w9uZP2s1TFrRxpvx1ZSs2kp46gaGndf25bFYNWTlc+KVKYSanrnH+OBwiMSxvfz2teYx2US+kdliKaMYHxy+mK/8VYtBzutNOrGm8UIfH+O113afEJI9ejiZzZJVb5vLnD9MYG1xDiE61rVzaBRn/5rZzNk5nIWPFpDTmCscJutwlOo6PmmGANRFOfhGmHCzDkJ83+Pc+0A5wxasoXBIZ7NoNatPUbOa9BnB9x8ZdnKx557qbyOpJ2rczDgjI6PHfE0ANgralPqN67k9ezmlv9lGzRPbGXxb434Fe9j+wA4uWVTOqpsbFg8ceQl/HFbUneVKkiRJktSzHa1g0awlxMaubnP5nHj5eh47OobFo9p/Iz89PQwvvk2UnGabDh/jvcM0rO+fzgX9E3BNwYnr3tfRxhI66VzQ/232vZ0gcmGzR9lHq5veiE9PD5Mgj8LpLRYTapYvvmcFRU9fwsJVkdZ7IJz2OQDEObhpLve+ks3CVc2aBAD9s8lJW8/Lvy1g6NXNNhbeu5vytG+ysOGxRvz3m5lzXxnZD3yaJsHJ1FwNwJ/rmp+r5t3/+hRDnY16neQG2JLOKj1xM+MvdHcBPdNg8ifnsf2+Ihbuz2PidYMbjqeSmg1v7dvHkY+B2kOUrnqc0u4sVZIkSZKknuxYBYtmLODgtcX8MC9EvCae/OfDhvN1B3jysVcZdseEDpe8SfnbfCLx9Tz8bLTpWPUrj7F+T+OfMhlx08WULlnBrprG3FGemXUDU5+JtsiWjK14dPUnsTUH2fSvzxFvjLh2DFm/fJBlu+NNV0WfncHIgq3JZsLhEuYseItbils8oAdiezazbNsB4ice7uI5JIg+M5eirencVXwrWf8bb7q3iTqAQYy9I4eKR5dQ9n7DJe9v5+ElpWROjJDdCxLvbGXOPc+QftcjTM7ik98m0er2d6CzmsNkZqVQXr6LeEOzILptPaWnNIYknV127tzZ45Yg8ouCdgy4dhzj2M5TY8dxfdPeA4OZuPAett9+J1f9G8AQJs7LI5993VeoJEmSJEk92R/2UnYUeGoG455qdnzUQ/zqrhxiL2+iJDSBlVd38jb7eTkUFs9k/n0F/MMTvQmfe5xY1jQmX7ud8oaQ8Kgfszg2m3v/6QZSLkyHYzFCX5/J4m+13vfgxNjeJI6lkj9pDFn7jicDLoywcFGMe+eOYeS5YdKJETvvKr6/aAyZQOWzK9j/Ieyfch3LmrIOonDDI2S/vo2SX9Zy/ehBZJ22OcSorDhA4jgsmfIqS1rUELkQ0q+dzdJjCyi69ToWAZBC1oTipi83YnvL2Z+Iw5JbqWiWOXv6hk42Tu7oXrauOeemaWQVzONb5X0In3sc8qbx7ctaN1IkKQiqqqoYP3480LM2Mz6nvr6+vjsGnnTb9C7Nt37Nyi7N16GPa6n5n1pITSMt9cwNK0mSJEnSWandpXXalqiJk/hCCqFQO0u21CWIH0/Al0K0F/JJsjjxjyCld4iUdmrodLxPoUvn0OlgyTl2Sa6OdFRz47lzQ4Ta2YdCkoKgsVFQVVVlowDgwcX/whtv/r5Lcl028FJ+cO/3uiSXJEmSJEmSJEmny86dO3vcZsbdtkfBjZGRXDbw0s+cp2/fC7gxMrILKpIkSZIkSZIk6fTKzc3tUU0C6MYvCiRJkiRJkiRJUvfrti8KJEmSJEmSJElS97NRIEmSJEmSJElSgNkokCRJkiRJkiQpwGwUSJIkSZIkSZIUYDYKJEmSJEmSJEkKMBsFkiRJkiRJkiQFmI0CSZIkSZIkSZICzEaBJEmSJEmSJEkBZqNAkiRJkiRJkqQAs1EgSZIkSZIkSVKA2SiQJEmSJEmSJCnAbBRIkiRJkiRJkhRgNgokSZIkSZIkSQowGwWSJEmSJEmSJAXYF08luKqqiqqqqtNViyRJkiRJkiRJ6iIZGRlkZGR0GndOfX19/RmoR5IkSZIkSZIk9UAuPSRJkiRJkiRJUoDZKJAkSZIkSZIkKcBsFEiSJEmSJEmSFGA2CiRJkiRJkiRJCjAbBZIkSZIkSZIkBZiNAkmSJEmSJEmSAsxGgSRJkiRJkiRJAWajQJIkSZIkSZKkALNRIEmSJEmSJElSgNkokCRJkiRJkiQpwGwUSJIkSZIkSZIUYDYKJEmSJEmSJEkKMBsFkiRJkiRJkiQFmI0CSZIkSZIkSZICzEaBJEmSJEmSJEkB9sXuGviNN3/PmnUbOXr0gzbP3xgZxY2RkWe4KkmSJEmSJEmSgqXbvij4eckL7TYJkuef5+clL5zBiiRJkiRJkiRJOv2qqqq6u4QTnFNfX1/fHQNPum16l+Tp2/cCbps8kcsGXtol+bpWLTU1kJaW2t2FSJIkSZIkSZK6WVVVFcOGDQOgoqKCjIyMbq4oqduWHuoqR49+wJp1G/npgz/uuqQf11LzP7WkpqXx6R/x17KjeBgTHr2ch15Zx7iLuq48SZIkSZI+V+IHeXHtajbtrSaUmcfk6ZMYeiFAlLKVz7Gv1QVhht8yhpy0zlNXLr+OdQM2sHR0+LPX+X4JRbceYnJpATmfPdtJ+yxziO1ez8MbtxM9Huar46dx+7VZhHo1CzhaScmTm3l6bzXhS/MZe9vNDO3b/Pwu1i3fQFk0TvjKm7ljcj5Zze97XTW7nnmVlOtP7veQJHWsp31J0Ois2My4oyWMPpX/u5orrphF6XufJUkqlwy9kfyxeVz+l11VmCRJkiRJnzMfVrLszu9RkpJH4e0FRPrvZv60GZS83078n/ZTtq2caOKMVvm5VP38DL6zNMpXxxRQOHEo//3k95j6eCVNt+5wCUVT5vHiecl7PyK9gvlTZlByuOH8+yUUTVlC9PJvU3j7JL4e30zRd1dQ+WHD+UOlzJ8yjTnryol+2Hp8SdKpy83NZcuWLWzZsqXHfE0AZ8EXBV3ueA01f/oIgI9qaqjpnZpcOuh4DTV1yX+veXsPB3tlMeSiZCu99shB9h38I6kDvsbgjE++Qej3jUKKh6SSXHmolpqaWlL/TxqpdUfYt+ctaBEvSZIkSdJZ56NUvnLDbMaOG0YYIDeHv4jdwNM7q4mMzmTE9AJGNAvfv2Y8ZaN+QH7fdvLVJYi+VUns3EvIvqhPmyGJYwfZ/2ac0MBssvqkdFheMvbPpF85iMy2Azh44C3ioeR4KY1v6yfixD9qGZxCKK3j8bpuDgk4P4c75k4ichnAUIZelOA7d77K/uk55HCMspWriY9fwdoJDTPLHcrg0DSmLi9l2E/yCdWlk3P7D5k8ahAAQ3MvJjFlGuUHCsgJlzC94CWy5xVw/bzSzufUQc2JeBzOC31y79o5JklBkZub290ltGKjoIU9a6/gpiXJf599XSmzRy5l94rRHFp7BTftu4t7ej/FT589AiOXsrs4ixdn3cn9Lxxqur7f389h/dJpDO4NR16axVV3X86z79zFkPdKmfWNIr488x4OPvFTdhxJxg+Z+Syb7x7yGZY4kiRJkiSpB+sziMi4No73auNvwu+X8FjJJRRuyKGtR+PxfY9z733PUd0nnRBxYowg/2JgQENAXTVlC2fw8OuppIeAeIzE5TNZOiePcMsH0g2xi16DcJ9UEsdiZP7jCBLNRq5++UcULd1LSt8Q1MWJ1V3J94vvZ0R/qH5xLt9ZeaBF0giLO1m2qOvmkEJ4+CQiLQdoLL+mkpd3Z/PtmSe2PzJHTWDoxm1UHM0n0n8Yk/u3kaAX0D/Cyp9FoFclyzqYT+c1V1M691benfgShUMaL2jrmCQFR+PyQ35R0IMNmfo7fnfF41wx6SAPvVTM9X+ZShpwCOCl5ZR9dx3lv/sa538MqV/8E1++6h5+vWh0cv2+qm0UfauIn/4in3VjB7SZf+P2j1j3i3fY1K+GfWuLGLlgA9tvHkJ+vzM4SUmSJEmSuss7W1m3Yyi33NHyTfo4FeuSb8CPaOsl+w8rWHZfGdnzNrPyqlDyij0rmPrPEL4yGRL92Twe/tME1m6OJB+q11VTMmsai54f1Gr9/2TsWNY+M4bMZrHLyE8GHNrKnKUxblm1lUjDw/TqbTOYWlxC9iMRwqMf4VejG5I1XPvy343peG+DLp5Dq/u3ZROJSHGyhj/spzIlk7Et72XaxQzuf4B3o0CLrzbi5Zt4MnEDiy9vOHCSb/t3XPPJ5ZCkoHAz48+L3mmknf8lAL6UlkZa8416+t3D3Fl5fNICSCP/Jtjxyka2vwdfHjiAy4fAwveOAG03CvIn30pev+S1g6+7kfwFRRysWgo2CiRJkiRJZ7vDJRTdvYnQ1NWtmwFvbGLZjm9SWNTmAkAk/qOCsr+ZwBMND9gBQkOmUXhNCU8DEKXiF1Gyh6cT3b2LaGPMwEz2//suYqMjpDddGaXiF9Xk39XQJADoFSZSOIGn74wlI8pLiA7KIz26i12Nyc7PJvONMnYdjRBpesgep3LlDJ786wWs7WQz4q6dQ3NxKpffxvzX81m8KrmMEHWQ6JveRnwKoTRoudtjfM8Kpi6sJP8na8g+peWAOqt56KkkC56jpcyftZmDJxM7/Ac8MXnQ6a5I0mnWUzcztlFwKoYOOPHx//6NTLj1fg4NncbEK77MW7/eyLaXgMHtp7h8QLOOgOvwSZIkSZKC4vB25s9aDZNWtPFmfDUlq7YSnrqBYee1fXksVg1Z+Zx4ZQqhpmfuMT44HCJxbC+/fa15TDaRb2S2WMooxgeHL+Yrf9VikPN6k06sabzQx8d47bXdJ4Rkjx5OZrNk1dvmMucPE1hbnEOIjnXtHBrF2b9mNnN2DmfhowXkNOYKh8k6HKW6jk+aIQB1UQ6+ESbcrIMQ3/c49z5QzrAFaygc0tksWs3qU9SsJn1G8P1Hhp1c7Lmn+ttI6okaNzPOyMjoMV8TgI2Cz2TPr+9nx2UPUb5iXEMDIZ9LjgynqJvrkiRJkiSpRzlawaJZS4iNXd3m8jnx8vU8dnQMi0e1/0Z+enoYXnybKDnNNh0+xnuHafioP50L+ifgmoIT172vo40X9dK5oP/b7Hs7QeTCZo+yj1Y3vRGfnh4mQR6F01ssJtQsX3zPCoqevoSFqyKt90A47XMAiHNw01zufSWbhauaNQkA+meTk7ael39bwNCrm20svHc35WnfZGHDm5Dx329mzn1lZD/waZoEJ1NzNQB/rmt+rpp3/+tTDHU26nWSG2BLOqv0xM2Mv9DdBfRIvaAf/0nZSzvY85t9HGknLLX3YHhjH/uOANRy6IXVPP7SGaxTkiRJkqSe7lgFi2Ys4OC1xfwwL0S8Jp7858OG83UHePKxVxl2x4QOl7xJ+dt8IvH1PPxstOlY9SuPsX5P458yGXHTxZQuWcGumsbcUZ6ZdQNTn4m2yJaMrXh09SexNQfZ9K/PEW+MuHYMWb98kGW7401XRZ+dwciCrclmwuES5ix4i1uKWzygB2J7NrNs2wHiJx7u4jkkiD4zl6Kt6dxVfCtZ/xtvureJOoBBjL0jh4pHl1D2fsMl72/n4SWlZE6MkN0LEu9sZc49z5B+1yNMzuKT3ybR6vZ3oLOaw2RmpVBevot4Q7Mgum09pac0hiSdXXbu3NnjliDyi4K2XDGa4qk7mPXABLZxD8++0/ZaQoPHL+CeX9/BnVdtBGDIpDnkXQf7zmStkiRJkiT1ZH/YS9lR4KkZjHuq2fFRD/Gru3KIvbyJktAEVl7dydvs5+VQWDyT+fcV8A9P9CZ87nFiWdOYfO12yhtCwqN+zOLYbO79pxtIuTAdjsUIfX0mi7/Vet+DE2N7kziWSv6kMWTtO54MuDDCwkUx7p07hpHnhkknRuy8q/j+ojFkApXPrmD/h7B/ynUsa8o6iMINj5D9+jZKflnL9aMHkXXa5hCjsuIAieOwZMqrLGlRQ+RCSL92NkuPLaDo1utYBEAKWROKm77ciO0tZ38iDktupaJZ5uzpGzrZOLmje9m65pybppFVMI9vlfchfO5xyJvGty9r3UiRpCCoqqpi/PjxQM/azPic+vr6+u4YeNJt07s03/o1K7s0HwC1tdSmppLaWVhNDbWkkpbWWaQkSZIkSWql3aV12paoiZP4QgqhUDtLttQliB9PwJdCtBfySbI48Y8gpXeIlHZq6HS8T6FL59DpYMk5dkmujnRUc+O5c0OE2tmHQpKCoLFRUFVVZaMA4MHF/8Ibb/6+S3JdNvBSfnDv97oklyRJkiRJkiRJp8vOnTt73GbG3bZHwY2RkVw28NLPnKdv3wu4MTKyCyqSJEmSJEmSJOn0ys3N7VFNAujGLwokSZIkSZIkSVL367YvCiRJkiRJkiRJUvezUSBJkiRJkiRJUoDZKJAkSZIkSZIkKcBsFEiSJEmSJEmSFGA2CiRJkiRJkiRJCjAbBZIkSZIkSZIkBZiNAkmSJEmSJEmSAsxGgSRJkiRJkiRJAWajQJIkSZIkSZKkALNRIEmSJEmSJElSgNkokCRJkiRJkiQpwGwUSJIkSZIkSZIUYDYKJEmSJEmSJEkKMBsFkiRJkiRJkiQF2BdPJbiqqoqqqqrTVYskSZIkSZIkSeoiGRkZZGRkdBp3Tn19ff0ZqEeSJEmSJEmSJPVALj0kSZIkSZIkSVKA2SiQJEmSJEmSJCnAbBRIkiRJkiRJkhRgNgokSZIkSZIkSQowGwWSJEmSJEmSJAWYjQJJkiRJkiRJkgLMRoEkSZIkSZIkSQFmo0CSJEmSJEmSpACzUSBJkiRJkiRJUoDZKJAkSZIkSZIkKcBsFEiSJEmSJEmSFGA2CiRJkiRJkiRJCjAbBZIkSZIkSZIkBZiNAkmSJEmSJEmSAsxGgSRJkiRJkiRJAfbF7hr4jTd/z5p1Gzl69IM2z98YGcWNkZFnuCpJkiRJkiRJkoKl274o+HnJC+02CZLnn+fnJS+cwYokSZIkSZIkSTr9qqqquruEE5xTX19f3x0DT7ptepfk6dv3Am6bPJHLBl7aJfkkSZIkSZIkSTodqqqqGDZsGAAVFRVkZGR0c0VJ3bb0UFc5evQD1qzbyE8f/HHXJf24lpr/qSU1LY3UnphPkiRJkqTPk/hBXly7mk17qwll5jF5+iSGXggQpWzlc+xrdUGY4beMISet89SVy69j3YANLB0d/ux1vl9C0a2HmFxaQM5nz3bSPsscYrvX8/DG7USPh/nq+Gncfm0WoV7NAo5WUvLkZp7eW0340nzG3nYzQ/s2P7+Ldcs3UBaNE77yZu6YnE9W8/teV82uZ14l5fqT+z0kSR3raV8SNDorNjPuaAmjT+X/ruaKK2ZR+l4PzSdJkiRJ0ufFh5Usu/N7lKTkUXh7AZH+u5k/bQYl77cT/6f9lG0rJ5o4o1V+LlU/P4PvLI3y1TEFFE4cyn8/+T2mPl5J0607XELRlHm8eF7y3o9Ir2D+lBmUHG44/34JRVOWEL382xTePomvxzdT9N0VVH7YcP5QKfOnTGPOunKiH7YeX5J06nJzc9myZQtbtmzpMV8TwFnwRUGXO15DzZ8+AuCjmhpqeqeSlvbJdwC1Vfv4z0O1fHngYLLSW3wfcPwQ+353iNovX87gixu+HugknyRJkiRJZ7WPUvnKDbMZO24YYYDcHP4idgNP76wmMjqTEdMLGNEsfP+a8ZSN+gH5fdvJV5cg+lYlsXMvIfuiPm2GJI4dZP+bcUIDs8nqk9JhecnYP5N+5SAy2w7g4IG3iIeS46U0vq2fiBP/qGVwCqG0jsfrujkk4Pwc7pg7ichlAEMZelGC79z5Kvun55DDMcpWriY+fgVrJzTMLHcog0PTmLq8lGE/ySdUl07O7T9k8qhBAAzNvZjElGmUHyggJ1zC9IKXyJ5XwPXzSjufUwc1J+JxOC/0yb1r55gkBUVubm53l9CKjYIW9qy9gpuWJP999nWlzB65lN0rRtPv+EGeemAys58+1BQ7ZNI6lj6QxwDg0AuzmVDwFE1nvzqRdY/+iPOfbiffmZyUJEmSJEndpc8gIuPaON6rjZfo3i/hsZJLKNyQQ1uPxuP7Hufe+56juk86IeLEGEH+xcCAhoC6asoWzuDh11NJDwHxGInLZ7J0Th7hlg+kG2IXvQbhPqkkjsXI/McRJJqNXP3yjyhaupeUviGoixOru5LvF9/PiP5Q/eJcvrPyQIukERZ3smxR180hhfDwSURaDtBYfk0lL+/O5tszT2x/ZI6awNCN26g4mk+k/zAm928jQS+gf4SVP4tAr0qWdTCfzmuupnTurbw78SUKhzRe0NYxSQqOxuWH/KKgBxsy9Xf87orHuWLSQR56qZjr/zKVNGrZs7aI2QfH8ezv7mJIGlC1jaJvTWbhkN2sivyRbQ88xYAf/5ry/ycLPj5I6b/t48upMLjNfJIkSZIkBdQ7W1m3Yyi33NHyTfo4FeuSb8CPaOsl+w8rWHY5QkRyAAAJd0lEQVRfGdnzNrPyqlDyij0rmPrPEL4yGRL92Twe/tME1m6OJB+q11VTMmsai54f1Gr9/2TsWNY+M4bMZrHLyE8GHNrKnKUxblm1lUjDw/TqbTOYWlxC9iMRwqMf4VejG5I1XPvy343peG+DLp5Dq/u3ZROJSHGyhj/spzIlk7Et72XaxQzuf4B3o0CLrzbi5Zt4MnEDiy9vOHCSb/t3XPPJ5ZCkoHAz48+L3mmknf8lAL6UlkZaGlC7gxeX7OPquwv5aN8OdgDQj69dA/e/8p8ciXyNAUNhx9aNPJUxjquHZJE/KashYRv5JEmSJEkKosMlFN29idDU1a2bAW9sYtmOb1JY1OYCQCT+o4Kyv5nAEw0P2AFCQ6ZReE0JTwMQpeIXUbKHpxPdvYtoY8zATPb/+y5ioyOkN10ZpeIX1eTf1dAkAOgVJlI4gafvjCUjykuIDsojPbqLXY3Jzs8m840ydh2NEGl6yB6ncuUMnvzrBaztZDPirp1Dc3Eql9/G/NfzWbwquYwQdZDom95GfAqhNGi522N8zwqmLqwk/ydryD6l5YA6q3noqSQLnqOlzJ+1mYMnEzv8BzwxedDprkjSadZTNzO2UXAyYkc4BBwq38jy15qfuJqrL00F+jG6+Nekrl3N4w+MZPY7MGDkj1hVPJHBvbunZEmSJEmSepTD25k/azVMWtHGm/HVlKzaSnjqBoad1/blsVg1ZOVz4pUphJqeucf44HCIxLG9/PaEv7tnE/lGZouljGJ8cPhivvJXLQY5rzfpxJrGC318jNde231CSPbo4WQ2S1a9bS5z/jCBtcU5hOhY186hUZz9a2YzZ+dwFj5aQE5jrnCYrMNRquv4pBkCUBfl4Bthws06CPF9j3PvA+UMW7CGwiGdzaLVrD5FzWrSZwTff2TYycWee6q/jaSeqHEz44yMjB7zNQHYKDg56f0YAJx/5yoeuq7ZJwG1tZDasKZi6gDy7n6I/Lsfova97fx06mQmbfgau787uFtKliRJkiSpxzhawaJZS4iNXd3m8jnx8vU8dnQMi0e1/0Z+enoYXnybKDnNNh0+xnuHaVjfP50L+ifgmoIT172vo40ldNK5oP/b7Hs7QeTCZo+yj1Y3vRGfnh4mQR6F01ssJtQsX3zPCoqevoSFqyKt90A47XMAiHNw01zufSWbhauaNQkA+meTk7ael39bwNCrm20svHc35WnfZGHDngjx329mzn1lZD/waZoEJ1NzNQB/rmt+rpp3/+tTDHU26nWSG2BLOqv0xM2Mv9DdBfRIvaAf/0nZSzvY85t9HEm9mhvnDeGpuUUs/80hampqOLL/KYqGDWPy04fgvW0UfWMgNxdv51BNDbVfTCW1o3zdNS9JkiRJks60YxUsmrGAg9cW88O8EPGaePKfDxvO1x3gycdeZdgdEzpc8iblb/OJxNfz8LPRpmPVrzzG+j2Nf8pkxE0XU7pkBbtqGnNHeWbWDUx9JtoiWzK24tHVn8TWHGTTvz5HvDHi2jFk/fJBlu2ON10VfXYGIwu2JpsJh0uYs+Atbilu8YAeiO3ZzLJtB4ifeLiL55Ag+sxciramc1fxrWT9b7zp3ibqAAYx9o4cKh5dQtn7DZe8v52Hl5SSOTFCdi9IvLOVOfc8Q/pdjzA5i09+m0Sr29+BzmoOk5mVQnn5LuINzYLotvWUntIYknR22blzZ49bgsgvCtpyxWiKp+5g1gMT2MY9PPvOYIZMXcq6P97P/TcP56cA9OPqu5eyauwAYAD3LHqd2fdNZvijyRQDrpnDY7cObjdfv+6ZmSRJkiRJZ9Yf9lJ2FHhqBuOeanZ81EP86q4cYi9voiQ0gZVXd/I2+3k5FBbPZP59BfzDE70Jn3ucWNY0Jl+7nfKGkPCoH7M4Npt7/+kGUi5Mh2MxQl+fyeJvtd734MTY3iSOpZI/aQxZ+44nAy6MsHBRjHvnjmHkuWHSiRE77yq+v2gMmUDlsyvY/yHsn3Idy5qyDqJwwyNkv76Nkl/Wcv3oQWQ1H7RL5xCjsuIAieOwZMqrLGlRQ+RCSL92NkuPLaDo1utYBEAKWROKm77ciO0tZ38iDktupaJZ5uzpGzrZOLmje9m65pybppFVMI9vlfchfO5xyJvGty9r3UiRpCCoqqpi/PjxQM/azPic+vr6+u4YeNJt07s03/o1K7s0HwC1tdSmtvg6oLaGmlogNY201FYXUJM8SVrrk23nkyRJkiQp6NpdWqdtiZo4iS+kEAq1s2RLXYL48QR8KUR7IZ8kixP/CFJ6h0hpp4ZOx/sUunQOnQ6WnGOX5OpIRzU3njs3RKidfSgkKQgaGwVVVVU2CgAeXPwvvPHm77sk12UDL+UH936vS3JJkiRJkiRJknS67Ny5s8dtZtxtexTcGBnJZQMv/cx5+va9gBsjI7ugIkmSJEmSJEmSTq/c3Nwe1SSAbvyiQJIkSZIkSZIkdb9u+6JAkiRJkiRJkiR1PxsFkiRJkiRJkiQFmI0CSZIkSZIkSZICzEaBJEmSJEmSJEkBZqNAkiRJkiRJkqQAs1EgSZIkSZIkSVKA2SiQJEmSJEmSJCnAbBRIkiRJkiRJkhRgNgokSZIkSZIkSQowGwWSJEmSJEmSJAWYjQJJkiRJkiRJkgLMRoEkSZIkSZIkSQFmo0CSJEmSJEmSpACzUSBJkiRJkiRJUoB98VSCq6qqqKqqOl21SJIkSZIkSZKkLpKRkUFGRkancefU19fXn4F6JEmSJEmSJElSD+TSQ5IkSZIkSZIkBZiNAkmSJEmSJEmSAsxGgSRJkiRJkiRJAWajQJIkSZIkSZKkALNRIEmSJEmSJElSgNkokCRJkiRJkiQpwGwUSJIkSZIkSZIUYDYKJEmSJEmSJEkKMBsFkiRJkiRJkiQFmI0CSZIkSZIkSZICzEaBJEmSJEmSJEkBZqNAkiRJkiRJkqQAs1EgSZIkSZIkSVKA2SiQJEmSJEmSJCnAbBRIkiRJkiRJkhRgNgokSZIkSZIkSQowGwWSJEmSJEmSJAWYjQJJkiRJkiRJkgLMRoEkSZIkSZIkSQFmo0CSJEmSJEmSpACzUSBJkiRJkiRJUoDZKJAkSZIkSZIkKcBsFEiSJEmSJEmSFGA2CiRJkiRJkiRJCjAbBZIkSZIkSZIkBZiNAkmSJEmSJEmSAsxGgSRJkiRJkiRJAWajQJIkSZIkSZKkALNRIEmSJEmSJElSgNkokCRJkiRJkiQpwP5/+cP+CUTnk+8AAAAASUVORK5CYII=)

The data are separated in folders and each folder corresponds to one distinct class 

![image.png](data:image/png;base64,iVBORw0KGgoAAAANSUhEUgAABhoAAAKlCAYAAAA9/DYEAAAgAElEQVR4nOzdf1iVVb7//6fSbHPcQweK2uMAwySmgN9kMJEQ5xKsBj8ZjErjjxkzp9QcJc1Q86CVGePPHEzJ1OlgdoZyRB2oBmoSvI5EhkXkR0BHnKGNx9kdCo57th9jz6DfPza/f7MBAXs9rosruNe61732vda97Vrve601oLr66rWBAwcgIiIiIiIiIiIiIiLS0NWr1/jX1WtcvXqt1TwDrl271nqqiIiIiIiIiIiIiIh8q129do3q6mtUtxJsuOk610dERERERERERERERPqRgQMGgAtcgxZnNgy8/lUSEREREREREREREZH+ZOCAAdw0cAADWtiJQYEGERERERERERERERFp18CBA3AZ2DysoECDiIiIiIiIiIiIiIh0iMvAAQwc2HhagwINIiIiIiIiIiIiIiLSIQMGOIINDSnQICIiIiIiIiIiIiIiHTZwwAAGNNisQYEGERERERERERERERHpsAEDoOGkBgUaRERERERERERERESkUxru06BAg4iIiIiIiIiIiIiIdMoAzWgQERERERERERERERFnDUAzGkRERERERERERERExEma0SAiIiIiIiIiIiIiIt1CgQYREREREREREREREXGaAg0iIiIiIiIiIiIiIuI0BRpERERERERERERERMRpCjSIiIiIiIiIiIiIiIjTFGgQERERERERERERERGnKdAgIiIiIiIiIiIiIiJOU6BBREREREREREREREScpkCDiIiIiIiIiIiIiIg4TYEGERERERERERERERFx2k1dLcButWEHGGjAaDR07KRqO7bLdsfvTc+rTWvtOGAYYsTg0oHy2yijqXbL7Ojnact3jBgHO3kN6VPsZcXk5H9M4cXLGIf6M27sePyHdrD/d/QaVht2DBhdG5T7ZTF5liH4j/LG6Gx/vY7sNhv2q117vuq+Y5q62UhHv3JEepaVss9OY/UMJcCjt+siIiIiIiIiInL9Dbh27do1508vYEfkKtIBCGT5m5uY7Nb+WfbcjUx9IdsxeDhyMW8kRmGqTfwynaVzkyhq7ThgfGA9bywPxtjaBTpQRksMrt4ETpnNwp+F4+3a/udodr328k3ZxJ+XBHaiYOlzrAUkx68l5VzzoW9D0AK2//t0fFvtmJ1R+2xFsSVzMYEA1mzW/XIjOXbwfnwvr8V4d8eFepCF9GVz2XEGon7zHrFBzpTR8DumBYPdCJw4m1/MjCLwDudrKtIVJfumcd/z+eCxhJScOEIH9XaNRERERERERKQ/uHDhQt1/Q0JCerk2zvnGXg1069JJBaQeNXcgn528/8pu+Q3lDrK9v43kz7tQgsGIaaip8Y+rAbvVTF7KRh775VzWvd+Rz9KBchv+DNHoU792pYAdv15Fyjk7hjuCiVn0DAnPr2f1okj8XQ3Y8/ew6Ik9FFX31PX/QUVNt7f9vyb9v3Afc341lznJxS2cWElGwlzm/OoFMr7qobr1OAPuTZ8nNwNcqaQgI4kVcx9i0f4CbN1474uS5zLnV3NJLuy+MnvejdDWXVSeTcKc2cxen035dbqk1VpW+xtVVdfpoiIiIiIiIiLSbyUmJjJz5kzCwsIICwtj5syZ+Pj4EBYWRmJiYm9XzyldXjoJAIMBg92O+Q+ZFMUswL+tvJVZpB2rP6fT4YLb3HD/qpL0LfuY9PoC/J1ZjuXOuWxpONOh1hUzeW9sYt3hEnK2LWbplb1sj26Wq/Plyg3B/G4S6V+BIWAxr22OwlTX94KJmDKd1JWL2V14iJeORPbMbIM7okh41UReqTuBE3wbp1VdxnLRApdbGuWs4p/lFiwX3fhnTwVBelwkq/+jZmZHQ/ZKijJ2sOG1DylJWcVj1k28tiSw9dlOnWC/bMFyEWz9auD4RmjrLvqXlbLjueS6zrhulwz69Z949+7TXPINJbQzs+FERERERERE5FvlwoULxMXFceLECTw9PYmJicHT0xNPT09OnDjBhQsXSExMJDU1lbfeegtPT8/ernKHdU+g4c6HiPruIVLz3+N44QL8A1rPaj56iALAe+p0fA+8SVZnrxWykKftO4l//xAvHYjktdndOKA72JvgBUkcmPgm8XH7KNq1jB0++4kdrYXg+4IDB/+Au5sb9993fy9c3UbJ545ZLpNmNgwy1HDxJiZ2OZQOI3JCzy1pZPQJJsKnx4rvfwxu+Ec/yxvjc9iwbD1Z76wl3mcv26co3NcbevcZ7UU3eRAwMby3ayEiIiIiIiJyQzpx4gRxcXFdKmPZsmXExMR0U42cc+LECWbOnFlXn2XLljVKj4mJ4cKFC6SmptbNeNi6dWu/WVKpewINmJg8JZz0/GzS/5TDvIAwWh6aN5PzJzPgzeQR7hx35lK27xC45Ckijq0na/82UicmEjO0K3VvznjXLJ5bWsScLXmk73qb6Fen061Dx3Ybtm9ofTPbus2lG28E3Ghz4Go7ls8zyfi4DBtw67AIIib6YWojJlJxPo+c/zrJF98A7sOYNCHCsYFx7fVa2qzabqEoN4+Pix3X6amNj9vzyaefcP6v5/mkshKgbw5k+oQT0zQI0PTeVldScvI4xz8rw8YQfvjjMMLG+uLewZk5zTZXru1L1n84MlypxGa1NTnLhu2fAP/EdsmGraaNm23QXG3Hci6LrOzzfA2N+0hbGn2mmr44ya95MKYn3RbG6jXTKVh2iKI9+8iZ9AxhTvbl2ntcccXxt81qw2Z1/N7snnX2+Whyr4xDxzLhJ8H4trW3TWUJef+Vw8cXL0Mbfcbx/dDBtu4Bvf6M/qsK6/+rAus3NX9/wyWrFceCdYNwda1Zuu6yFWs1DPquK4NuAuv5XLKPF/I/Va6MeXgGQe61BVZRXpRLbl4J/1MFDLod3+BQQv09aLYIXu21G14HqLJaqao7VkX5Z5lk5P0PVYCrTygREwPw0Ip6IiIiIiIiIm26cOECFy5caPR2f+3eBh091hfULon01ltvNQoeNKy3p6dnXVAkLCyMuLg4cnJyeqW+ndU9gYaLFmzjIok0ZJN+NIe8JWHNB/kACjM5eBEImk7EMLtzgQZLBRXGKBYuDSZnSx7JL6UTtrmFN8y7yH3ibKJ255Famk5O6XRmd+Nb5JaMNczZVYz/otdbXprpq0zi5yZR1HAjYArY/XPH5sAJ/zmanKc3kfFlw4Wn0kne6ce8rS8y+64mC8fYSkj9zVPszm+8UFV6chKmB1axfcLnzFib3mSzahsladtY99qHWBqdlk7KLgOmCcvZ8kz4dRtMvmfMPVRWVnLy0094/4M/A9d7INOI72hvOGnm6FtvEjViFr4dWSKlti2nbOJIeAEr1rxJyZUG6WlvssNgYvKKRJZPaG8ndQuZaxpvrlzbl+oc3cjUo62dX0Lyk9NJBsCP2NcTiardQLksk3Vrksj5smkf+W2bm1xXnNxD/G8ONf5MpJO8y5fZL77IcBNwpp2P1V1GPsyjQYfYlp/N8U+WEzahdrC/M325/h7Xyto4vW7mVf2m1p1/PmyF+5q3f23+6LXsWhCMsVHgx0bB71cRn1LSeIm5FvtM7fdDrTbauof0+jP6f/dy99St9X+/t4r73lvl+P3B7ZxMisYDyH/tbqZtg7iDxwl4dynz9uXXnRIX7Ag0VJ1PY+uaF9n7UfNdHjzunc/mLfGEN5y5WHvtBteBfPbePY2txHE4P4isxUvZ2bQ8j2g2vbWZGcMUbRARERERERFpT8NZCampqcTFxXX4WG9LTEzkxIkTLFu2rNkMhdpZDg0DCp6enmzdupW4uDgSExObzX7oi7on0GD9J3aXQCZNMZJ+OJu04wsJe6DpoKmdnD+9jQ0DEVMicCezS5d0n7SYhX8qYEfhXjZkBHf/UikufowLN5CaZuHj05XM9mlvEPh6Oc5Ly9KxuYxn4W8eJdLXnYqLOWQkJZF6rpjkF1IIbLh3RbWF9OeeYndhzQbG8+YyOcgE5UXkvfM6uzPWsyi/+WeryFjP0l0F2A0mwh5fzC8m+GMaXIH5RCY7dh2i5PhGlrq78caiwFZmr3S/2kHL3hrI9I5cTNQfV5FeuI9Fv8wkOOZR5j0U3vbb6LVK9hH/fjElLr7ELF/C5BAvDOVF5LyVRPJxCxkJi/jOb35HbFDndhcw+kwgKno4fFlA+gkzeAUTFdT0WbBTkp1JkdWI/wMR+A4GMOFdGwy8mM7SxUkU2Q2YJiwgduZ4/D3A8rcCjv4uidT8PSx97jtN9qUAW34Si9amU4EB04RHa86zYz6Rxe9/f4iU1evwv7NTH6eL3BgX6gf5xeScLoIJjqBZ5/qyEe+wKKJGgCU/nbwy8A6JIrBmkD6g5m33Tj8fldlsWP0mJXYDvtMWEzs5DO9bGuRPW8vSW/Y2WArORsGux1nxTiUM9iVmkaPPuF8qI+/jgyTv/7BJn3EnIDqKdtu6h/XqM+oWQPzqeLh0mj++kkahfzRLokdxC4C7V7NZCJ8mPcvWY2WEzopnxk99oTQXXIDyTJ6duZQD5R6EPraJJbMjGOUxiEsXcslMSiDh3b3Mi72Fd99aQkCH4gNZvPjYVspuns+mI48wedgtDcpKY1XcKEYdmU8bKw6KiIiIiIiISD+XmpoK0GLAoLUgQkhICCEhIaSmpn6LAg01/CfPxvvwHgoOZ2F+oMlyQ1fyOH7UDq7TiR5ngK+6ejUTUU8/ytFf7aFoTxJZ49cT0c2xANPQYUAxZosF6EDh1vN8diKPW1tMdMc3xBf3FtM6o5IKotiStJjAmjFpo2skCxP9+d7i+SSXvs3RzxfgH+RIMx9Zy45Ce/MNjF2DiVoaTERoEo+tTW92FfcHnuG5sn1YpjxFVN3SVEb8H1jArtBAtv1qLRlp+8ic1vNvSjfUqwOZxkBiX9mEMX4tKecs5KVsJC9lIwavYGJ+MZfoCW0sgXSmmKKRs9j14qP1MwNcg4mJDybs/bUs2pZH+vM7+fGBFpb8aatKo6cTOxrIT3IEGkZPJ3ZR0y2TLaSfzaTI6sWkXyxu0l4W0jc7ggz+ixpvfu47OhLfxEC+v3I+OwqTeOnoBLbUBhCvFJC80RFkaHqe/wOPkhAaRspzT5Fc2PHP0h3chw4HirFfrHQsTURn+7KRwBjHLKKCnY5AQ2DU4ppZDA2u08nnw376Y/LswAOOmQuN8o8yse2ggcjJ9d+Y9vzXWfdOJdwWxZZX6591XP2I8HqW4DuTeOzf00nfmMKkNxfg7+JNxKLFRLTZ1tdHrz2jPuHMXxgOf0/j01fSKPxRBHMX1s4uaC772CWWvHGUuAm1U5Nq91iIJP6VeLz+J5IlD3rV5Xf1j2R+Ujhjhk1j2stb2fHeDF6Naq30hvLJJ47Dv1tC0JCGZQXgenkCq47tIfuz+QT8uGMfMzExsW6qZWtaWudRRERERERERHrPhQsXWt0jorXjtUtA9aXln9oysFtL84ogJggoTSentHFSxfG3yQKM902of9u+q4ZO5+lHvMGex0u7c2i6Mn13sX1T1bGMFzPZ9vxa4lv8eQ9zt9TGQMSv59cPPNZy8SbsJybATkmZxXGsupiMP5gBPxaubHl5KePYucRObGFOgosbwQsaDqI2PCmYyAeMQDFf/HeXPoxT7r/vfsaOuQc3Nzfe/+DP/LlmMPO6cA1k3o63OfLqM8wO8cZoAHtZHikbFzMjZhWpf2mtF3ozb9mjLS4/ZHpgFU9PNIA9m4zcnurFrTiTTvIZwOdRnm5pGS8XE1GxszEBBX86Tk3PwpZ7iHQrGCauIqGl84y+zI6d3b17m3TGP/5R/33QE33Z2TK/slBR3eTY0CiWL43Evy6WaSPnSLpj9ldLzzpgDJpP7ETA+jZHP+9Eva+TXn1GO8hjYRyxE1pe/8x17PxGQYZ6gwiK/BkBQGZpWUevxJKV8+uCDPW8CP1pKFDO6bLmSzS1pr0ggoIMIiIiIiIicqNKTEwkLCysbu+CzhzrTbWzGVrb1HnmzJmEhYW1mFZ7zokTJ3qmct2oW2c0gBsTJgWzLT+Pg+8XM3uBX81xM1mHCwBvfjHZr60COs17xnJi/rSM1GO/Zc+kQJaP7dzSMx1hcu/gPARXPyaHD+c7LSb6d8NsBoBAxo1qebEiwxA3qBsKBr4sosAKDJtAcKtvNhsJHj8ejmU3T6q2YT6ZRUbme+SYHcO2Ru9AJoRG4v9vXkCxI6jRbKmennfnnXfWvS3t5nb9l7Uy+oQz7/lw5lVXUnL8IDteeZsiawG7n3ycv2/aT+zoJm00LJKIVvf5qG+DvM+LYFJwaxm7neVskePNfy+wnMhr2HsaMQGWM0WUXInCNBiKPs8DYNKkMFp94nzCmTxsH7vPd3+922Vyb/y89URf7kSZhnsiibotm/T8JOY8cZKYh2czKXQY3i3uBl9C4UkAb9ztBeS18u/IPwabAAt5Z8wQ1GshnVb19jPansljRzXf1LkBa2ku2e9lkpFTghXA1ZegiaFM9nXFCyg8W0Y5Qa3OmGhwJca0ssbSzUM6stFLc7WBhKYzGxRkEBEREREREel72puZ0NaMhdpzG25w3Vd1c6ABjKE/JcKQR9Y7aeTM8XMsA1P6IWmlODaBbukl0a5w8WPeiiiyVqWTsf11IvbWbp7cdebzjk12ve/oYIhgaASzF0XRs8PuJtw7OjZlsVAC4DeszToZhnyv+UFbATsWryW9ZnNgg5sJ98FQ8XkmySe6tr9GV53/63le3bMbgBkP/5x7xtzTe5VxccN34gK2T3iYnG2LWHe0kvRdbxP9apOlw9prg2HD8SWbErMFC/RwH6pnKXP0cdvxPcS3uzu7hQorMNiCxQzgi/cP2spvwtcPuI6BBktpEQDG226t3zukJ/pyZ8scHEhs4noM69aTei6PlG15pGwDg6s3gVNms/Bn4XjXPtdfmh3PLSWkblxLanufuaICem/uSIv61DPaittvbe2LtIr8V+axcHMu5QA+QYR63QwXs9m5Yj87O38lbnEuntCmpsEGBRlERERERETkRtdfN4OuDRI4Myuh9pxvZaCBwWFETzGSdTib458sJ2yCgaL3U7EAEZMjuumt/sYMo+fy9ANZxL+fzobfR3DgoW4o9EoOR48B+DFuVPfPkrguXMAA2G027NCJTZsrydrkGER1D32KLc9E4t3gZPvFAlJ3rSf55HVe5oc+PIDp4kbYkiVEHF9PVulxCr6ajvdtDdLt9rbPt9t7bOmvNrkYADv+C/aScF/7T6dhCMAgx6a52Drysa4jMznvlwAGIoJqZ071RF92sszbglm4423mXSwm5+Rxjn6QRcE5s2Ovj9RUYjZsYmGAsebeAkOiSEiei3971flO3/p+6rPPaAdZP0hwBBl+/Aiv/jaeSJ8GsxGqysk/vIO1q/dznbcfaVHDwIKCDCIiIiIiIiJ9k6enJyEhIU7ttXDixIl+EWSA7t6joYb/ZMfa7FkZWVRcySHtHRsYwplwT8eHujvHSPCCVUx2hYrUbaRcMeHbxRLNR14nyw6GsdGEXe8NVav/SbeMz/7Ay3Ef8otq3pBumaXsXOMD1gKOnrQD4cSuaDyICmAYGkjgD7ujgp3TmwOY9i8LSN++jBnbclpvm8G+BNxZ83vTdfhPn29zjw7b+SIsgGGE93WbzQDg7TUMAHPFZYyuxnZ/DC4Abnj7GgALhefbGqA3U3L6OnyIGrbjKSSXArc9xKTRNQd7oi93sUzDUD8ioheQsOMt3k1/nYRoXwz2ElI3pDqe09u88TUAly3YaL9NjJ3YPLyn9fcgA1j59Nh+yoH5y5sEGQAGeRA0urun5XWNZjKIiIiIiIiI9H21gYamyyC3JTExsc1NpPuaHgk04DWe6JFA/iHSDuaQYwfjlGjHMko9xRjMgthwDJhJTthLQReKMr//Aiv2m8Hgx8JF4T0yCwPAXF7Z8vHczDYDAx12WzCTRgLWt0k73sqAcHUxaQeLGx+7UrOR7tAf4t1Sm1UXc/z96/v+fWVlZa8OYBrs50nLKKbi/VTSL7aS6UoJhWcAvtd88PdiKqmtvTVfbSb9YB5gIGx0u++vd8E/sTcJgLiPnoA3YHs/k7zWmrS6hJy0AiwNzvUfPR4DkHfwbcxNgyo1bCcPcbC1e9XNbJ/vYcWWbOy4EbV8dv2G8z3Rl50p026hIDWdgqaXMpgIXjCXSQBfFVD0FYA/P55gAPJI+6C1XTOg4mQmWaW9Mg+mRb39jHaPKqyVAKH4erW8r0Lh8T/2idkMIiIiIiIiIt82/XUzaICYmBhCQkJITU1ttoTSW2+9RU5OTqNjJ06cIDExkZCQkH7zgmHPBBowEfZ/AgEzKSnZ2HtgE+iWGCcs5OmxBigzt/n2eIuq7VjOZ7P76eks2vYhFbgR9fyLRA1tkOdiOvGzZjLj+UOYrzhfT9MIf4yALT2NLGuTxLJDvLS/07Vv7UpEzovCHTtZW9aQ8pcmg5LVZjIS1pH6VZPTat+ovpjF0b80SauuJGfbOlKb1ruHubm58cB99/feAKbXQ8RGuwHF7F65kawvm6RXV5KzcydZgGFsBIHN1mS3kbF+DallTc+zkbdrpeNNfJ/Z/GKck7N+apbJIr+AktqB/7oAgDvuJoASjp9oMHBdDXj9lHkTDWDNZN1zh5oHDarNZCSsYd2uVSzaU1A3m8Mwbja/8AFK97FiVx62pueVHSJ+fWbPLgdVbcdWVkDqxvnMWHWIErsB/0WJxAY1WEqoK33ZxdEWeacbhP2qnSnTTs72+az4XRIbduVQ0fRefVnGFwCG4Xi7ARgIe9gxK6xozzJ2tBCgsn2+h/j1v2XDE2tIb/T81i5rVcxnxQ3OayUY1J16/RmtddMgxybP737K6cudPdkDrxEeQC6ZOc3DvdbjW1m7QWEGERERERERkevJ09Oz2fJBXTnWGzw9Pdm6dSsXLlwgLi6u0cyGpvVLTExk5syZQP9aKrn792io4T7hISJ2FpBlp2c2gW6RGxFL5pM2P4mittYeOpPEnMikVpMNd4wnNn45UXc1Xvu84HASeZXAiT2kFU8nNsjJao6MYl7A2+wozGbDL4s5OmU6k+6CL068R+qxEpgUTtjRbHLaL6ldhtFzSXjkHEv3F5P85CwO+gQyYbQJvizgeL4Zm92NqCnjSX/nw/qTXAJ5+DE/MncVkxI3l5Ip05l0t4mqL7LIPPQhRd8MI+qBW0l/v1vmXXTY/ffdf12v15iBwAWJxJbMd7Tb3A/5fUgEgXcYHG+rH8tzBJ9amwUTGkXUX9LZPf8hMkIimBQaiPG/P+ZoxocUWe1g8CP22Vl4u7Rw6Y64azyRrumkX3yTpbOycTeCPeQpDiwIBAz4jw3GcCyPoj3zmfGOO4ZqG8FLDxEbZCRsyXqiiteSXriHx2IyCZ4YQdg4E/8srq+f4Y4onpsTWL/Ph4s3s59dzMdPJFH0zlpm/JcfYZMjGPcjOHfsbdJPmLHfFkXUXemk5zr5mRpJZ0VkeuvJg32J+fcXWTjWrfHxLvRl/3GRGNPSsaQ8xdSj7hhdqghb8hYLgzpbpoGwReuJ+nwV6UfXM+d0MFHTIvjxHWA5lUVaRh5mwHvmQwTWtr/PLBKWFPDYzgLS184iK2A8UT8ZR8BgCzm5WRw9YcaOgcAlzxDVcC8Q3Aj+iR8UFpOzcRYz9rtjqPbm4c3riboOS8D17jNaw2MMEQ9C2rv7mffgacdGzp6PsH1DJB4dOD1o2hqi31hK2ppZzC5cwIyfBuBRVUb2u3v5Y/olQpcv4fZtO3FyG3ERERERERER6aSQkJBmb/z3R56enuTk5DBz5kwSExNJTU0lJCSk0f4NqampXLhwoS4wERIS0su17rgeCzTUbwptI3DiuB5bfqiZO6JY/WgWc/YUt5+3AYOrCW//8UyOjCRirDfGFgZ8fUOjcH8nnYrB4wn4UVcqaSJq3Wa+Xr2SlHMW8g4nkeeoBb7T1pPwmIHfH83uygUaMOI7O5HX7tzDhm1vU1SaR0apI8XgFU7siiVE2V4n/Z0mNYx+ke3/3MSK/XmO+h2uOeeO8cS+uJzg4jW0Mex7Y3IxEbV5P6bX1rHhnWLMJzIbzJwxYBo7m6dXzGphNgNwyYuHX9mEMX4tKScyST5RP0xpGD6d555bQPBtLZzXUYMDiX3pKSrWJJHzpQWLFRpuJuE+aRVb/nsVK1JKqLhoAQz1mw4bA4n9jyR8t6xn5zEzeRn7yMuo/1zeE5/iuRWRzYMgQ6PY/h8mdq9bT+q5YrIOFJNV95lmsSXhUdif3nP9ZLAbprsCmTwpmohJfphaCdI425cNQYvZvvxr4nd+iOVLCzbqb2mnyzQGEvvKJozr1pNamEfqrjxS6y5kImzRWp6O9m5c7ymbOOC1j/iEQxQVZpNSWP+dYHD1Y3b8i8wb3XwjaNOUF9lyaRXxdW3t1izPjc2D6A3vcoknePbdfHJLgQdndPx0z2g2v/UNN/96KwfeTCD3zdpiQ5n/8qvEjS1k6baeqLeIiIiIiIiI3Og8PT1566236pZQSk1NJTU1tVF6f92PccC1a9eu9XYl+hW7HbuLoWZT3G4o7ssSiv5WgX2wO953+WLq4Y1d7TYb9qvAdxpsInvyt9y/NhNjTCJHHm+yxFW1HfO5Aiz/CwaP4fj7uHXbZ+/Xqu1YSoswl9vh30z43+mNsaVVj75MZ+ncJIpGLuaNxChMgN1mpuS0BRvfwzRqGN4tnui82jY2DDE2b6tqO7bL9sbt3/hkzH8twvK/tP25mp1W+5kMuI/wx9etpzZ+7wJn+3LtPRtowNj0ZjhT5hULJX8xU3EFDB7e+PuY2j2n7nsCA+4/8sf3jg7c3/ba+tvgshVrNQz6riuDnAirV10o5NOyS3Dz7Yzy98W15W0bRERERERERESccuHChbrZDP1p9kJD39RsCqtAw42u2o7l8ywsP4gksJWlU4r2TGfpYRvBKw6RMKn5G9LSBS0EGkRERGFuX2MAACAASURBVERERERERERuBLWBhp5bOkn6BPORxTz2OzOGgMvs2jy92fI3tr/sY/dhGxjCmRyqIIOIiIiIiIiIiIiIdI4CDTc47wcXE/XHVaQX7mHRrwqI+cVDjPPzxlBRTNGxNJKPFmPDgP+CRwn7ti6vIteHtYDU33/I3zuYPWDyYiJ8erRGIiIiIiIiIiIi0g0UaLjRDQ4k9tUkvv+bp9idn0fKtjxSGqYbTIQtX89zD2hRH+lhV8wcT0unqKP5xynQICIiIiIiIiIi0h9oj4ZvEfvFYgpOF/Dx+QpwH8a40f4EDvfW5s49qa2NhL9tau9FB7W4mbWIiIiIiIiIiIj0GdoMWkREREREREREREREnFYbaBjYy/UQEREREREREREREZF+TIEGERERERERERERERFxmgINIiIiIiIiIiIiIiLiNAUaRERERERERERERETEaQo0iIiIiIiIiIiIiIiI0xRoEBERERERERERERERpynQICIiIiIiIiIiIiIiTlOgQUREREREREREREREnKZAg4iIiIiIiIiIiIiIOE2BBhERERERERERERERcZoCDSIiIiIiIiIiIiIi4jQFGkRERERERERERERExGkKNIiIiIiIiIiIiIiIiNMUaBAREREREREREREREacp0CAiIiIiIiIiIiIiIk5ToEFERERERERERERERJymQIOIiIiIiIiIiIiIiDhNgQYREREREREREREREXGaAg0iIiIiIiIiIiIiIuI0BRpERERERERERERERMRpCjSIiIiIiIiIiIiIiIjTbuqugr4wf8Enn37C+fN/5euKr7l69Wp3Fd2vDRw4kFvdb2XYsDu5Z8w9/ND7h10qT/e596gtpS3d3T9ERERERERERET6iwHXrl271tVCDh05xJmzZxl/bygjR4zEw8MDFxeX7qhfv1ddXU15eTlnzp7hw49yGTliBNOnTneqLN3n3qW2lLZ0Z/8QERERERERERHpD76xVwPdEGj43X/8jltu+Tem/WyqBkrbUV1dzeE/HuHSpf/l8V893qlzdZ/7FrWltKUr/UNERERERERERKS/6JZAw6Ejh7h69RoPT4/ptop9Gxw8lMrAgQM6/Laz7nPfpbaUtnS2f4iIiIiIiIiIiPQntYEGpzeD/sL8BWfOnmXaz6Z2W6W+Lab9bCpnzp7lC/MX7ebVfe7b1JbSls70DxERERERERERkf7K6UDDJ59+wvh7Q7X0ixNcXFwYf28on3z6Sbt5dZ/7NrWltKUz/UNERERERERERKS/cjrQcP78Xxk5YmR31uVbZeSIkZw//9d28+k+931qS2lLR/uHiIiIiIiIiIhIf+V0oOHriq/x8PDozrp8q3h4ePB1xdft5tN97vvUltKWjvYPERERERERERGR/srpQMPVq1e1BEwXuLi4cPXq1Xbz6T73fWpLaUtH+4eIiIiIiIiIiEh/5XSgQUREREREREREREREpM8HGuw2G/bq3q6FyLfclZafw4bPp91qv751EhERERERERERkT6hVwMNBTt/yv2RLf8sTbNgz93I1JjpLDpi7s1q3hAsacsa3+Oo6Ty2MROzgjj9TAE7In/K/ZFzSSltIbnsEI9F/pT7I5Mo6Mpl8pO4P3IZ6V/WlDl1OlO35VAXSriYzbq5D/FgzHRWvGPBdnQtD/58OuuO2bpy1Y7VR0RERERERERERPqUm3rz4t6T15NwD0AFOXt+S4bpURKihgFg8HbH4DKOsOGV/HCUqTereQMJZN7z0/EFbF9+yMHXfsui5wfxxvpw3Hu7atJJFg6+X8zsBX6NjhZlpNDtYbnb/Jk02pcvxvpiAMBOzu+3kXNlPMuTYggY7I6RsQQPhR/fZezuq4uIiIiIiIiIiEgf16uBBvdhwQQPA7BgeQsY6kdwSGB9hurxxCaMxTCkZnjTZsPuYsRosGM+V4AFE4HDvTE03V+3uia9yh1fP1/cDdfpA/V53viHBOO4w8EEDrYwY1saOV+FE3Ub7d43e1kxBf9dhfsIf3zdDB1Oo9pORWkRJeWDMI32w3twk2rZbZj/WuTUdb+t3G9zo+KdLAoe8yOwtv9XF3P8A5sj7asmJ7TXBoC9soSis//EfbQf3g0TBvsRE78J+81GqLZju2zGXGqHseOY4GEC7NiIYHViBIYhTcr8soSiv1Vg+EEg/l5N+ozNTMlpC3aP4fj7uDV7jlutT7M8LZcvIiIiIiIiIiIi10evBhra9VUm8XOT8P3Ne8QGWchcM5cd7lFE/SWd9NqB1MGBxCZtImqo48+K479l6ZZMLHVrvLgRtiKR5yY5Pyvijf/8zzbT5/zyl06X3ZsMhiFAFQC2vxxi3ao9FFypTW1w36otpK+dz478+jX43UOfYfuz4ZjaSmuxXAO+MZvZ8rgfRsBy9AVWbP+w5fZqp2xn3ChtafpJBN6H3ybj4/kEhtYE4j5OI93qTcyMYaQcqM/bXhtQbSErYRkbcivr0gOjI/CtK6GA3T9fRcmi19kekkf83CSKAM5vZOrRhrXyI/b1RKLuAGwlpP7mKXY3aDvD8Fls2fAo/oMtZG1cxUvHLfVLMd02ntWbnyViaEfq00r5w6azZdMC/LswqeJG6R8iIiIiIiIiIiLXU98ONLQk9zgVy/fy7iRvDNYCdq9Zy46Ve/B9fQH+X6WzLiET+6RneGNpOCaXSooOrGPFlmXsuG0/saOde+N5zi9/ybr1L5Dz4YeNjoeNH89za5/tjk91nZgpOpHnGNy1FpC860MMAYsJHlJA8q/3YJ60niOLgjG6gPnwMhZt2Uj6qESiLIfYne/O7JdfZ95dwF8ySS52w1ANnG4jzV5A8po9FN35KNvXzMLf1Y7l+DaWblxJvGkv26eYMLgNJ2L5AuZNNEG1jbxdjxO/fR85oc8Q9pc2ym46i6WDbpi2vGMCk8ceYsM7WSwMjcQdGzkZ2diDnmKceyYpfM+R70r7bWA+spYNuRDxzOusnmjCfjGbl1ZupAC/5te9LZKEP/iTvnoxyT7PcGThWMfx/J1M3WipyWQnZ9dT7D49jHkvv8jsu4zYSw+x4sl97D4WwfbJ38PdN5ynH3+UiDsAax47fr2Wl36fQ9iKMCzt1sdOwb5VjvITn2P2SLe6PCueM/HaS1FOB6JumP4hIiIiIiIiIiJyHfXqZtBOCV3I0w/ULJfkFsjCpdMxffU2R0+D+eghigxRrF4ejskAuLjhP3s583wqST/apa1xeW7ts4SNH1/3d/8ceCwg+fm1xD+/lvhtb2O5cxZb1kXh/kkm6VYT44ZB0ck88k7kYTEF4k8xR09WgskLXyxkvnWIrDNmbD6RzIsOxN2FNtPsn2SSbvVj4cpZ+LsBLgZME5cTOwmKMj7EArgHzWKyqYCUXUnsSM3BYPIHu4UKa9tld8WN0ZZuhE0Ox5CfzceVQGUOGScNREyJaLTfRvttYCbnT2YMU55h9UTH8LxhaDirl0fRYljOxYDR1YjxO8BgN8fvrkaMrt+rz3Mlj+NH7fg/9gyza/ZsMPhMZ/uRt9k+xRtc3AiMicT0+Zvs2JVEygkD378L7P9dQUVH6nMlj4x3bI7yR7rV5Xn61+FQ+B45F7t2Z2+M/iEiIiIiIiIiInL99L8ZDe5uNFoZ5RZ33LFDNVRUWOBOL0yNBqK98R0FlFiwgNNvOoNjAHLd+hfqfu9/wln9hyUEA4Yhxro18S0VFqCCjw8m8VnD7ENN+BqAO6JIeNnAntf28dKyPdgx4Dt7M1se8cPYRpqtwgIMx/uOhoUa8L1rGBy1YKGSohceYcMn7gRPCsZUUUBy9knAsSF4m9ft4p3o/20JhnHRRLkuI/WomQAOUWCIZMs4A7xTn6ei3Tao4OuL4Bvd5Mn4gRe+nHOuYtYKLICvV5Mya5/LymzW/Wojea7BTAox8XX+PrI+Ae4EOlKfVso3DPPHl2z+bgGGOlf1WjdC/xAREREREREREble+l+g4aKFCqh/a/srC2aM+H8XTF5+8H4RJbYoTLUj0dUlfJYPhiDvLgUZavXvQcfv4e5qbDZI7+5uAgbx6EubmOxWf9xuB0PNa+RGnwiWb4pkebUdy7FtLNqykuTRbxM7uo00r+EYKKCoFAJ9aku1UfR5MYyMwPTlcZJz7UTE72X1hJoL3fNb7l/7RV0d2rpuV/XvtgRc/Jj8c29S/5TEDswYpywn0AUsDbKY2msD3Ll1KGQWl2CLNtX1DVtxAUXAJGfq5eqOyQAFfzVDUP02zrbKSoxublj+K42cK+E8l/IMYTWbUo/b9lPizUBH6nObN74GKDjTpPziAorwY9IPnKl0c/2+f4iIiIiIiIiIiFwn/W/ppPwk4nflYbbasJxJZ92GQ9h8ZjN5JJh+Ek0w2Wz4zT4KymzYviwhY9saUi5684spgb1d8z7LEBpNzG0F7FyTRF6ZDZvVQlHKMqbGzCe1FCzvLOPBqEfYcMyM7bIdBg+qO7etNEZHEHWbmd8/91syzluwWc0UJK/hpVwDEdMjMA3+Hkag5GwRtmqgsoDdezI7VrYA4D0uEu+LBRRc9OYXk1vYU6G9NsCbiGl+cGwT8SnFWKw2zPn7iN/2YfOyOmpwGNFRbpj3r2XbMTM2qw3ziSRWzJ3JYwfMGI3fA85T+BcbABX5e9j9ft0nar8+LoFMinLD/NZatr1f0iiPYWKMY98HERERERERERERuW7634yG0IcILlrPYz+3A2C4I5LnXpyON4BbOKu3/oOXEvayYv6bjvyDfZm9aROzfVotUVz8WLj5GSqe20b8/HTHMYOJySsSifEBvJ7h6c9X8dLG+WQ5EvGetp55o8E4qvU08GNh4npYt55tizPZVlNu2PIkVk8wAuHELsnksZ2rmJoKGHyJmTIeyioAME1uq2wBwCuCmKA9bGM6EV4tpLu01wZgmvIiWypWsWL/Mubsd6RHPTYLdjm/r4n/vF08d3klGzbOJwMAA6YJz7Alxhsji4k9Op8dq6aTChiGTScqFMyOZu9Qffzn7SLh6hrWbVvcoPyn2LUirMvLaomIiIiIiIiIiEjnDLh27do1Z05c8cxKtmzc3N31aYOF9GVz2eG7iT8vCcRus2HHgNHY4pa12K016a4tp/cFHbmH1/s+22027Fcb7+HQIBHbN8DNRprd9rbSOlhui2kdKLsv6Itt2VSbbeDI0HY7OHfRVtvOUZ82ntGO1Kcf9A3o/bYXERERERERERHpCd/Yq4H+OKOhhsFopK1xRYNr2+nSsjbvq6GNwdy20rpSbkfSpUPae2Z65D63UWa31Ed9Q0REREREREREpNf1vz0aRERERERERERERESkz3B6RsPAgQOprq7GxaW71lhpj4moxPeIuk5X62nV1dUMHNh+nOf632fpLLWltKWj/UNERERERERERKS/cnr061b3WykvL+/OunyrlJeXc6v7re3m033u+9SW0paO9g8REREREREREZH+yulAw7Bhd3Lm7JnurMu3ypmzZxg27M528+k+931qS2lLR/uHiIiIiIiIiIhIf+V0oOGeMffw4Ue5VFdXd2d9vhWqq6v58KNc7hlzT7t5dZ/7NrWltKUz/UNERERERERERKS/cjrQ8EPvHzJyxAgO//FId9bnW+HwH48wcsQIfuj9w3bz6j73bWpLaUtn+oeIiIiIiIiIiEh/1aUdSqdPnc6lS//LwUOpeku7A6qrqzl4KJVLl/6X6VOnd/g83ee+R20pbXG2f4iIiIiIiIiIiPRHA65du3atq4UcOnKIM2fPMv7eUEaOGImHhwcuLi7dUb9+r7q6mvLycs6cPcOHH+UycsQIpwcedZ97l9pS2tKd/UNERERERERERKQ/+MbueJm6WwINAF+Yv+CTTz/h/Pm/8nXF11y9erU7iu33Bg4cyK3utzJs2J3cM+aeLi+hovvce9SW0pbu7h8iIiIiIiIiIiJ9XbcHGkRERERERERERERE5NujNtDQpT0aRERERERERERERETk202BBhERERERERERERERcZoCDSIiIiIiIiIiIiIi4jQFGkRERERERERERERExGkKNIiIiIiIiIiIiIiIiNMUaBAREREREREREREREacp0CAiIiIiIiIiIiIiIk67qbcrICIiIiIiIiIiIiIifdPXX3/N3/72N8rLywHw8PDgRz/6EbfeemtdngHXrl271lsVFBERERERERERERGRvqm8vJyTJ08ycOBAvvvd7/Kd73wHgOrqavz8/BjyvX8DtHSSiIiIiIiIiIiIiIi04IsvvmDgwIHccsstGAwGBgwYwIABA7jpppv46quv6vIp0CAiIiIiIiIiIiIiIs2Ul5fz3e9+lwEDBjRLu3TpUt3vCjSIiIiIiIiIiIiIiEgz1dXVdcslNXX16tW63xVoEBERERERERERERGRFrU0m6EpBRpERERERERERERERMRpCjSIiIiIiIiIiIiIiIjTFGgQERERERERERERERGnKdAgIiIiIiIiIiIiIiJOU6BBREREREREREREREScpkCDiIiIiIiIiIiIiIg4TYEGERERERERERERERFxmgINIiIiIiIiIiIiIiLiNAUaRERERERERERERETEaQo0iIiIiIiIiIiIiIiI0xRoEBERERERERERERERpynQICIiIiIiIiIiIiIiTlOgQUREREREREREREREnKZAg4iIiIiIiIiIiIiIOE2BBhERERERERHpHf+qwmq1Yq3q7YqIiIhIVyjQ0I1mzpzJzJkze7saIiIiIiIiIv1C2ZEnuHvuAcoG9XZNRERErr8LFy7UjSlfuHCht6vTJQo0iIiIiIiIiEgvqOLmEfN595VHCHDm9H9VYb3c3XXqW6qsVlqa7FFVNwWkCut1nA5SXpRLfqm1zbqJiEjHnThxotFPf9bFQEM5aYt98PGZxt6iJinpT+Djs5P8rl1ARERERERERG4Y+ez08eGJ9HJgEB53hxLw/UFNjkP+yz74LE6jvPa0KmuTAfUyDjw+grsnbiX3BhrtbjiWUvXRVsLuvpsnDpbVpVcV7eeJiT6MuHsEOz+Dwtemcffds9h/tufrVnZwHmN/vZUXH53EfVPvI2zmAUp6/rLfKvkv++Dj0/JP7bPRZ3y2Ex+fJ0j7ez+/hkgvCwkJwdPTk5CQEGJiYnq7Ol1yU/cUk0/C5gNE7puBV/cUKCIiIiIiIiICQPl7Kxn75CgOly4hCIDbGXXfDCJHjGH4Dbrs0iCfMfzswRl4Bdxec6SMP25+lsyAeA6/Fo6HG9zOz4h8EEZ59nx9vP7Pdk5FueLqUk7hyTJcA4I0BtTNfB9MIWUsgJXcV55gp+cLpET5AnCLj2uv1k1Eeoanpyc5OTm9XY1u0S1LJ/k+PIPIY6tIOFzWTs4qrOfzyf2okLIm0xurrNaaKY9Vjql45+un4FVVlJD/UT4lFS28plBlpeSzXHKLyqj6V9c/i4iIiIiIiIj0HVVWK5cuA3zDpbqxg0EETI1n8+JQPKBuU+kqgIoS8huOO/yrirKiVsYNqqyOtM9K2tyQ2ukxi9prt1F+1YXCltO/H0rshnhm3DWo5vOVUHYMIsPC8fW4nVtuslI1bAabNzxC0JDG1yxvZewFoKq8hPyPcim80HKFWk0f4sqgqjIKT56j6nZfbm9p3PtyGYUfNb4/0nGuw0IJvTeU0HvHMNwV+P6omr9rZ/600T6X62f9WM/nN+7vNe3SUptXWVtps6bltfWMdPEZaFSfps9v8xytji2K9Fepqan9ftkk6KYZDSVeM0je8D9M2LCX7IkvEO7ePE/V+QM8+9gqDpTWHvEgfO0+Xn0sgEGUk7l6LEs94og7+zpbP3JMB/N6+FW2T8hg4ZO10yW9mLH7MJt+6gGA9fhWnli+k9za2WMe4cS//irz/Xv+dYa4uDgAtm7d2m4+T09Pli1b1uN1EhEREREREbmx1IwXvOv4a97dO2H5YUqfDCL/tbuZdnY7J5Oi8fi/e7l76mmWrLyFtM0HKAPwCCV+2xKqts1m62eO8z3ujWffvvkEDIKyDxJYtXpv/ZgCQTzyu+28cF/T9/S7acyiafmXC9m79FESPqjJ4BFK3Bzf+sv+PZOV9y5l1JFSlrCXu6fWjD+svo/M1Q3rF1c306P52IsXkc+/yvZHAxh0uZD9K5/g2XfrXxL1uC+efdvnEzAEuFzCgefnsarBUk1eD77Aq5sfIWBIGdnrV7Hytdz65ax+/AjJO14g3BPASu62J1j6cmvpzSUmJpKYmNhyYo1ly5ZpPKVWO+2X/9rdTCtcQpxrGltr2tDj3ni2/7qKrXO21ixt7kHo6n0kLwxgEG23aUvl4RHN9iPbiW7QpueOrGJC7TOHB9EvH2Z7lKOPt/sMNFJG9vNLmbevdhF2L2asjCayQY62xxZF+qcLFy40Gmfuz8snddtm0F7T4ojz3M/K3bnNo9ZV+eyNXUVW0CbezS+ltPQsJ/fN4NL6R1n5boM15vZlwZNHKS0t5fi2aL45+ATTkoez+1QppSXH2fRgGQf+M8vx5fX3NFbOOYDH6uOUlpZSWnqKw3MukRC3l/zrEDb39PQkNTW1riO0JC4ujtTUVDw9r8McRhEREREREZEbjgeRG07xwYZIYAnJp05x6rGgVvJmcqAklJSzpZSeOkycZy4Jc5Zybo5j3ODUm0u4/aME/pjnGDS45VZfIrecrB9TWA77Vx9ofc+HTo9Z7OSbh5M5ebaU0pJTvLvBi4zHl7LzVBVQRW7SoyR8Hsqm90456vd6NOfe2N/ytf+/+Zw6lcwSIHLDB5w6dYpTp2rvS42qXHbMdIy9fHDKMfZyfFsQn+7bQ+YF4CZXbh8bV5NWSmnOdkI/T2Drn8pq6jOLVceC6upz9th2gvL2sudoGfzrFm4ZGcnmkzXnnjpMHPtZmeIYAypPX8nsl79hxr6TnC0tpTT/XTb9KIN5sTspbOV+thdEUJChiTbbr8Z7Bzh3bwpnS0s5dTAOr48SmL38HHNzHH085cnbyd3wRz6tot02rSsvKJlTpaWUnnyVR0jjxfTCBpXKZGeeL6+eKqW05CTJC28nbX3NM9TuM9BY2cFnmbcPluxzPJNnP3oBjz/vJLM2Q0fHFkX6mRthJkOtbtqjARgUwPx/X0LGwwnsuO8wcxskVeVlsLUoku2vzSDAHWAQHhNjifv1AWan5xL3YKgj44NzmXGvY+6d170RjCGN2xc/QpArgBcRP42EJ8sdkdZjB8gkghe+X0buRzVfqj6hBBW9Tu7ZJQTd3W2frEW1/9jVRt+bzmyoDTL090iUiIiIiIiISG8a5OrKLUMAbuYWV1daX6neg7lzovEaBAwKIjQcqFrAgmmOt6dd741gMjs5XWkFPHD98QwmF2VyYHcZVncvxnx/FJSXUF4BfL+F4js7ZuERx+GV4Y6lnXAlYFYcce9NYNUHhSwZ8Q3Zr5QT+fIaZoxwlOnqP4M1a7NJe7KFa980CFfXW7gZYMgtuLo6zqlqsGRSVV42O8sj2b5iBr6uAIPwmradk9Nqc3gROQ1yj+0n++9w+wgvRgVBwt/LoaqsWX0G+USz/WR0XflBUydTePQAe0utuPqMwWM0lH9RjpUysg5m4rH8MHETHZ8W9wBmPBlH5sRVZJxaQsDYllus6dhKw+MKMjQxqI32q90tw2Muc6d5MQgYNDaUCKDqiQU1MxBcCQ2fDC+frunjrm20KfXlzfJ1PHMekfxsFuwvLKGcgJp+7UHc0vkEODIQHjkZdjvKL2vvGbi7YcCwjNz07EZ9aND3w4l7No4DU08DHRlbjNaeIdIvxcTE1L2kHhIS0su16ZruCzQAg8bGEr/wALN/s5dRP68/bq0sA0bh1egf6kEMHzkGXimrn6I1wqvmy6fe7be2/L8Q5eW54OFL5iuN94W4ecLwNv6no3s1/Aex4awFBRlEREREREREOuebLpcwBi9Tk0M/up3bW8xrJfv5B5n3rhczZoXjy6e8fjgDGNN68Z0dswie0WTg04vhQcDZMsdALDDKq3GJHl6jWr9+O1oee2mgaD+z5z5LWfB8Hrn7ds59sJ+094AAoKK8xfrUqcjm2WnzyPj+DGZM9IX81znwLhAMUE75cRjzcJNhXp/hjAFO/70cmt25ek2DDQoytKKt9qsV7NVssN3Lo+UnoO02baW8ZqOILTxzNdp9Bghq0Cta6UMmL8bgCDR0ZGxRgQbpr/p7gKFWtwYaYBChCzfzyOF5rN3mATj+gfTwGoUHn3KuFIJ8avNWcTo/Ex6cjBfQ3jbSTXl4hDr2ZHhjfoPv1Cqq/jWIQd38qf5/9u49rKoy7//4+3ks9pS4mwiMQXCcojzgDw0PYwa/S8SnMArMpgd1Js94CJHymIMapmQZOpHgCU3FGZUpDzCp2Ij2DEQNGCmPqBWZA0gWDDZbrDaTv35/7L1hc8Ytnj+v6+K6aK97fdf3Xmvvndzfte67OU1V31VkEBEREREREanPDbcA+Pjk55hD3WrnVT/+MYdwY2hTA91t7atDpG4qIWLLAWICrFn4GUh7pqhNwnt1CYYtx/j8QhhuNU8dFHEsD9z6eeHm8gNewMcnS+Ch2uHRosIcYKBDxzS6eTc69mKqNGB0gfwDC8np9hpZSbbB32AeKA8gGsDFDW83+Liobj7mShMGFyPl2amknI5g6/4YBlpPVx9DGsO/APDCKwQ2F9a7pl8cIwc3BrbimtoXFlRkaFyz188BzV/Ty9fiZ6BOa+v3Qr33kPnTj8kAhtK6sUWRG1H9NRpu5Cn422yNhhougUQtCKa83G5+tIcCmfTQIeLnxZPxRTkmUwn5m+YwZ5MbESOCm6lrN83rsQhGl8exIDaNwnITJlMJh5aNpGtIPDlXedX5+tV2FRlEREREREREGuPF4BFhsGouCzflUFRuouSTVBbGxFH40CQCH2pit3YG4CAH9+eTn1dSSU3/2gAAIABJREFUO7WLo9ob6QgUfVZkiVWZT3JS4uVGreHmH85okpkbm0J+qQlTeREZy+awMCuQWaF+YOjDsDl+HJoXTfz7JZhM5RTtj2fO/ByHj2l4eGjN2MuhUss4Sc6qKQT5jSP1NBja+8DJQgrLAcyU7Elm3X7bzgMZOsWPQ8vmWvMxUfJhIlMe82XcpiIMd3YEiij81HLmTZ8ks/LNmt4S+NRoWDuXhZvyKTGZKP8ig/hZC8kZNIuwpq5pPXqSoXnNXj9H4jV7TS9fi5+BOqzfC2ujmbOtkHKTiZJPUpgz227NkiswtihyPfjoo4/q/NzIrsi9/26hMby2M4O579te8SFiw05YEM2UIOv/uN0GErF2Z+2dA5fKJZCYzS8z54UlhGyy1m+7hPPahigGtm9+1yvB9j9DT09PFRlEREREREREmuAWsoxN5dFMiR1FaqzlNa9Bs9i6IqLOLDB19hk0iZdDprBw8nASQxLI63eZ9y8bA4lICmdUZAi+i7HMmDBxNLz/zeXFtXEJJGZ7Aob5Sxjuv9DyWpdgXk5fRngXAAM+zyWw8Z9zmTM2gESALuGsWTGNKTMcPagPERu2Yp4xl3H+dmMv61+zHHPEYmYdmMyUfpbBW7+xMQQ+BralfX0mbGLrhWjm2vLBjYETNvLaWG+MRLDmmVFMCfUlDnAbEsOksXDIeo+pcUgM2940sHDxcAJs1zTkZfYsrT91jjjKp4Xrd6mMQ5q/ppetxc9AXTXfC/NC6DcPcBvIrAUvEzzdVny7AmOLIteBAQMG4OnpeVOMKf/HTz/99NPVPKDZZMKMZTGntvoasMQ0YDTqi0VERERERETkhvCjGdN3ZriUv+cvmKF9G/7tbzZhMoPhTuMVm4a5xTGLCyZMF6/EOEnjMVvM55NEhv/ZjcUzwvFxu8R9bde0nRHjNbgJ9FbQ1mNgV2NM7ZKO0YrP5JUYWxSRpr377ru4uro2ub23Xz/gGhQaRERERERERETk+mT6NINDn37DwW0QtW003tc6IRERuaZaW2ho+zUaRERERERERETkBmSm6P3d5BSVYDIadLe4iIi02hV6MFBERERERERERG4sBvwmJ+D1RQmGX3pjvNbpiIjIDUOFBhERERERERERsTLgdr8mTBIRkUujqZNERERERERERERERMRhKjSIiIiIiIiIiIiIiIjDVGgQERERERERERERERGHqdAgIiIiIiIiIiIiIiIOU6FBREREREREREREREQcpkKDiIiIiIiIiIiIiIg4TIUGERERERERERERERFxmAoNIiIiIiIiIiIiIiLiMBUaRERERERERERERETEYbc5umNpaSmlpaVtmYuIiIiIiIiIiIiIiFwBnp6eeHp6XpHYDhcarmRSIiIiIiIiIiIiIiJyY9DUSSIiIiIiIiIiIiIi4jAVGkRERERERERERERExGEqNIiIiIiIiIiIiIiIiMNUaBAREREREREREREREYep0CAiIiIiIiIiIiIiIg5ToUFERERERERERERERBymQoOIiIiIiIiIiIiIiDhMhQYREREREREREREREXGYCg0iIiIiIiIiIiIiIuIwFRpERERERERERERERMRhKjSIiIiIiIiIiIiIiIjDVGgQERERERERERERERGHqdAgIiIiIiIiIiIiIiIOU6FBREREREREREREREQcpkKDiIiIiIiIiIiIiIg47LZrnQDAyU8/Y/3GFCoq/tno9mGhTzAsNOQqZyUiIiIiIiIiIiIiIi25Lp5o2J2+p8kig2X7u+xO33MVMxIRERERERERERERufJKS0uvdQqX7bp5oqEllmLDu822cXW9h4njRtOt64Ntldp1wozJBEaj4dpmYTJjaE0OP5oxmQ0Y27e+jdnSQa5tD0VERERERERERESujtLSUvz9/QHIzs7G09PzGmfkuOviiYa2UlHxT9ZvTGm7gKVpTOnShZAV+ZjtXjZnxdGvSz8W7i9vOcZXlhiJnziahJmcZf74+k4h9bQju5swmcwtt7NpJF/z8RSmDOpCV9+udHkzv4UAJaRO7IrvoHhymjxs3TbmD+Px9/Vlytslrc9TREREREREbkxVRexLmMuz48cwNXYTuV/bNhRzcHUSKxv87OCIqXWhjyQ+RnTa2bbJ8+t0ooOTONI20VrtcvpQmbeJmKgxPDt+LiveK6LqYr0GFUdIt5772a9uI7ei/vZcNsZGWrYnZFBU/7xfPEtuauuvh4iINO9meJLB5qYqNADNTsF0yTzDiFkRTOGbS0gusI6aX8hn5dJkGL6YqMfc2u5YTTLwQP9hBD8TSM9fXPre5fvn4OubTEvlgaaVsHvZQjK6zGJr5gG2DvFqoX1Heg4JJ3h4Hx5o8vGEum0MXfowLCScQJ+ODmcpIiIiIiIiN4Dvj7ByygukOwUSNSmSUI88FkU8T/rXTbT/13EOpmVRXH1Vs7whnX33eZ5NKOahpyOJGt2f8396gQnrjlBz6srSiR6/gH13WM79YJdsFo1/nvQy6/av04kev4Linr8hatJYfl21jejnkjjyvXV7SQaLxkcQszGL4u8bHl9ERC7dgAED2L59O9u3b7+hn2aA62TqpOuZ1/AYXksPYO5LKQTuGg2bl5BYHkbCumDcwPLEgBkM9ab9MZtMmDFgbCyo2UTJF8coMXekZw9vamYj+tGM6TuzJVZlEfn/MOD9kBduD0exzM+A/axF5vIiCou+weDVBx/Pxkf0zSYT/7oA8AP/MpkwtTPWTmf0o5mSzz5umIO9H82Yviui5H0IXhpMT7eOGO401mwr/0chn39jwMvXB6+aaZIM+DwVw7KL1r430ac6bX4xkKilfTDcqYmTREREREREbmo/GPjlk3N5Jtwfd4ABvelQ+SRvf3SW0LDODJ4ayWC75sfXj+DgEy8S7NpEvIvVFH9+hMrbH6BHl7sbbVJ9rojjn1bh3LUH3nc7NZuepe2/cenVnc6NN6DoxOdUOVuO59TO9noVVT/Ub+yEs7H547VdH6rhrt5Mnj+W0G4A/enfpZpnp3zA8am96c05Dq5OpmpEEhtGWXs2oD8+zhFMSMzA/5VgnC+60HvSS4x7ojsA/QfcT/X4CLJORNLbPZ2pkfvpsSCSoQsyWu5TMzlXV1XBHc61566J10REbhUDBgy41im0CRUaWuRFeOxrZAyaS/zsIv71dj7BKxIIsxWYvkhl5OPrCNyWzayHrQPl5hxWBo3i0MQ97AmtG63kQBxz5yWTUzPrkh+j1yfw8hAv+N9kfJ86xrQZBlJXpFFOMAkfrmFg3hz6Te/JztPT8LtQSMqcKSzcUzvNkNuQGDYlROBTZ02EcjLm9SPauob2ON9EmLGT09P9MH+RysIJc+2mYrLLwd7/JuP7VLzl93lDyJgHs3adJsKQQvRzC8mo2d+NwAWbWDPBBwOQv8GX4Z8mkJcUhlsTffJ6267NVxnMeTianrtOM+0hhy6SiIiIiIiI3Aju7k5oeCOvt2vkxrOv01mb/gBRm3vT2NB6VeE6Zs/7C2fvdsGZKioZTPD9gO1P24tnORj3PMuPGXBxBqoqqe45g4SYQNzrD2hb2y79BNzvNlB9rpLOjw6m2u7IZzNfJjrhKE6uznCxisqLvZi5bCGDPeDsvvk8u/pEvaChvJ4RSe9mTkfb9cEJ94CxhNY/gC190xEy83rwmxl1yyednxhF/5Q0siuCCfXwZ5xHIwHaAR6hrN4VCu2OsLKZ/rSc81ky5o/hH6P3E+Vn26Gx10REbh226ZP0RMOtoEs4s+alELI0FUISyBpuNyDfYxiTQuKI3nmISQ8HYwRM76eRWB5MQqgPUFQn1F33eBP8eh5bB7kBJvLfHMvweakEB8xiIAAZJB6axsbsAvoYAQN11ofgNiMd+83iwNIwvI1AaRrRT0UTvzeYjc/YFwrcCF5awAH/OQyZ583Ggkn0aWcEcz7JUXP5fPhOCqb7YQRKdkYzfGIcfT5cQ5j9sf5PBAUFPqzzHUfR0gMsC+mI4U6gtCMDZxxgWah37f4z4tkdtJHwLo2dwIZ9KmqsmYiIiIiIiNxaTu9gY05/fju5/p38VWRvtNyBP7ixm/y/z2blvIP0WLCN1f2cLXvkJzHh9+Dey9KkeNcClv9rFBu2hVoG5S+eJX1OBEvf7U5CmHudcJa2z7DhnafpbNd2JcGWBiU7iEmo5LdrdhBqHYw/m/Y8E5al0+ONUNzD3uCvtj+orftm/t+nmy0ytHUfGpy/7VupDl1myeHL4xxx6swz9c+l8X58PE7wj2Kg3lMjVVlb+VP1k7ze0/pCK582aD7n1sUQEblV3EyLQavQ0ColFBUUWn7NPUjhV2F41ayX4Ebw76bhNjKVfZHBhHcpYd+2VNye20rwL4Cv6kYyPhTO0OMZpK4tweTiRZ9f9ITyIsora+PNWjiLQLv3VJ0lpw1eBA+HnPdTOPQVdOzqRU8/iPuqnNpbHqxNjUbuag/wM+4yGjEC5qx9xB8fyLTIHzj2YY6l4S/6MJiFHMwvJ8z+7oHbDBiNd/EzgPZ3YTRap03qEswwcji06RDf0BFvz570IY7yc0CjhYaGfRIREREREZFbXFk60dO34jwhuWEx4eRWVuY8QlR0oxMYUX04m4P3jWKLdYAewNkvgqhB6bwNQDHZe4vpEeBCcV4uxbY2XTtz/G+5VIaF4lKzZzHZe88SPM1aZABo505o1CjenmL5Y704K53i7oG4FOeSawt2Vw86nzxIbkUooTWD9FUcWf08f/rVYjY0Wwho6z7Yq+JI4kQWHQvm9TWWaZC4CNWuLo20d8LZCPVXu6zKT2JC3BGCX1lPj0uazqilnPtfSrBbT0UGi+Zsa93NmQEvsmVc9yudkYhcYTfTYtAqNLRCSXo8S/b4MG19FOZ5U1iQNIyBSwJr1l8wPDyUST0SSdlfSHhADinv+zBpzkAaPvhp4lBsCOP2eBE+MhBvPmbzzn1AH7s2ffBq7t8ix1MYNWYhJf0jGO3bkc8PpJC2H/BpXV9M50qAEnK2J9ZdIDpgID6tXCKhcNMoxsaW0GfyaPq4fM6hP6aRAfRsco8W+iQiIiIiIiK3lrJDLJqTDGOTGrkz/yzpa3bgPmEz/nc0vntl5VnwDqbunk4414zZV/LPMmeqzx3l75/Yt+lB6MOd603FVMk/y+7nl53qHeSO9rhQWXM85x/P8ckneXWa9AgLoLNdsLNp84n5chQblvXGmea1bR9sqji+fi4xHwUQtyqS3rZY7u54lxVz9iK1xRSAi8UUnXTH3a4CUVW4jtmxWfgvXk+UX0u9aNArB3KWGncPZuYb/q1re/ulXhsRuR7ZFoP29PS8oZ9mABUaWvZVBvGL0+g4fSdRQ/wwM5rdE+ew8rFsYgJsI/M+BI8LJG7ZbuIrd1M4aBZrejQW6xCpm0qI2HKgdl8/A2nPtH4iofwDC8np9hpZSeHW5xeCeaA8gOhW7m+82wu4i0kJrxFs9w8JsxkMBho8gdFIBhyKzeGBpVmsGWl9giLkAb7xb20GIiIiIiIickuryGbpnBVUPpPc6PQ/VVmbWFvxNK8/0fQday4u7rDvC4rpbbdo8zm+KsP6sL8L93hUw6DIuvP+X6SRKYBcuMfjCwq/qCb0Xruh8IqzNXfku7i4U00gUVPrTYZkF68qP4notx8gbk1owzUgrngfAKoo2jqf2e/3IG6NXZEBwKMHvY2byPx7JP0H2i3MfDSPLOMjxFn/vK/6bBsx8w7SI9aRIkNrcj4LwL8v2m87yz9OOXCom1G7Vi4gLiI3lZtlMej/vNYJXN9MHEpaQBoRxEz2wwAYh0SxeDgkz4gn50JtS6/QCKaRTOLacsJHDq03iZFVeyMdgaLPijABVOaTnJR4SRkZ2vvAyUIKywHMlOxJZt3+ZnZoZwAOcnB/Pvl5JZgDhhHzUCoL5iSSU2rCZCqncFs0/v7j7BaHbjYDDD3g88JCyn8EzCVkrFlHxiX1QkRERERERG5J57JZ+vxiioKW8VKgM1WmKsvP99btF0/wp7Uf4D95VLNT9jj1DSa0ahPLdxbXvHb2/bVsqnl0vzODh99Pxookck222MW8M+dJJrxTXC+apW32quTatqYitr71F6psLYKexvu9V1mZV1WzV/HO5wmJ3GEpRpSlE7P4c367rN4AP1CZv42VaSeoqvtyG/ehmuJ35hO9w4Vpy8bg/f+qas5t9UWA7jwzuTfZq1Zw8GvrLl8fYvmKDDqPDqVHO6g+vYOYWe/gMu0NxnlTe22qG5z+ZrSUszudvZ3IysqlylpsKE7bRMYlHUNE5Oby0Ucf3RRTKOmJhmaU749nzh9h9PooBra3vepG8Iz5BO+MJm7tUHbOsBQgMAxk8EhI3DaNsEHGxgMaA4lICmdUZAi+iwG3QGImjob3v2l1Tj4jFjPrwGSm9EsBwG9sDIGPQWET7d0GTeLlkCksnDycxJAE8vqFEbFyI9/MX8go/3hro4FMW7HGspBzi080+DA6bhaHJk2h3x8B/Bi9IJDgJjMQERERERERsfryKAcrgNTnCU+1e/2J1/jrtN5UZm4l3XkUqwe2cDf9Hb2JWjaDRfMi+a8t7XG//QKV3hGMCzpElrWJ+xNLeL1yLrP/+0mc7nWBc5U4/3oGrz/VcN2Hum3bU33OQPDYp/EutN5heG8ocUsrmT3/aUJud8eFSirv6MfMpU/TGTiyM4nj38Px8Y+xsiZqd6I2v0GPY2mkv2dmaFh3vK9YHyo5kn2C6guwYvwHrKiXQ+i94BI0l4Rzi4ke8xhLAXDCe9SymidHKo9mcby6ClaMIdsuco+pm1tYeLq5c9kw597DI/COXMBTWXfjfvsFCIzgN90aFmJERG4FpaWljBgxArjxF4P+j59++umna53E2IlT2zTepvWr2zRe6xSS/HgIOeOy2PhMo88z1DKbMJnBcKcRg4OlHrPJhBkDRmMrF1a4YIb2ddtaYlgWjW5llFo/mjF9ZwaDkdamICIiIiIiItKiJqcGaly1qYrq/3TC2bmJKWcuVlN1oRp+5kxTTWqDVVH1Azi1d8apiRxaPJ4D2rQPLR7M0sc2idWc5nK2bbvdGecm1uEQEbkV2AoNpaWl122h4d1338XV1bXJ7b39+gHXyRMN3bo+yMlPP2uzWNeCaX8KccfDWRPUQpEB2mRw/pKLA+0btnaowGBz2yUUOURERERERERa6xKKDABORufmFxm+lHnvnVoefG/xeA5o0z60eLArXGCwaS5nrUUgIgKAp6cn8fHxN8Vi0NfFGg3DQkPapEDg6noPw0JD2iCjS1XCvm2puD0XRqBLy61FRERERERERERERAYMGHDDFxngOpk6SUREREREREREREREri+tnTrpuniiQUREREREREREREREbkwqNIiIiIiIiIiIiIiIiMNUaBAREREREREREREREYep0CAiIiIiIiIiIiIiIg5ToUFERERERERERERERBymQoOIiIiIiIiIiIiIiDhMhQYREREREREREREREXGYCg0iIiIiIiIiIiIiIuIwFRpERERERERERERERMRhKjSIiIiIiIiIiIiIiIjDVGgQERERERERERERERGHqdAgIiIiIiIiIiIiIiIOU6FBREREREREREREREQcpkKDiIiIiIiIiIiIiIg47DZHdywtLaW0tLQtcxERERERERERERERkSvA09MTT0/PKxLb4ULDlUxKRERERERERERERERuDJo6SUREREREREREREREHKZCg4iIiIiIiIiIiIiIOEyFBhERERERERERERERcZgKDSIiIiIiIiIiIiIi4jAVGkRERERERERERERExGEqNIiIiIiIiIiIiIiIiMNUaBAREREREREREREREYep0CAiIiIiIiIiIiIiIg5ToUFERERERERERERERBymQoOIiIiIiIiIiIiIiDhMhQYREREREREREREREXGYCg0iIiIiIiIiIiIiIuIwFRpERERERERERERERMRhKjSIiIiIiIiIiIiIiIjDVGgQERERERERERERERGH3XatEwA4+elnrN+YQkXFPxvdPiz0CYaFhlzlrEREREREREREREREpCXXxRMNu9P3NFlksGx/l93pe65iRiIiIiIiIiIiIiIiV15paem1TuGyXTdPNLTEUmx4t9k2rq73MHHcaLp1fbCtUrtOmDGZwGg0XOtEbhwXTJgNRgzXxTtcREREREREREREpK7S0lL8/f0ByM7OxtPT8xpn5Ljr4omGtlJR8U/Wb0xpu4ClaUzp0oWQFfmY7V42Z8XRr0s/Fu4vbznGV5YYiZ84moSZnGX++PpOIfW0ozFuED+aMZlMdc61Q06nMs7HF/8VOZcfS0RERERERNpWVRH7Euby7PgxTI3dRO7Xtg3FHFydxMoGPzs4Ympd6COJjxGddrZt8vw6nejgJI60TbRWu5w+VOZtIiZqDM+On8uK94qoulivQcUR0q3nfvar28itqL89l42xkZbtCRkU1T/vF8+Sm9r66yEiIs27GZ5ksLmpCg1As1MwXTLPMGJWBFP45hKSC6xD1hfyWbk0GYYvJuoxt7Y7VpMMPNB/GMHPBNLzF1fhcNfS/ybj6zuHjK8uM84vehL4TDDD+j+AngERERERERG5jnx/hJVTXiDdKZCoSZGEeuSxKOJ50r9uov2/jnMwLYvi6qua5Q3p7LvP82xCMQ89HUnU6P6c/9MLTFh3hJpTV5ZO9PgF7LvDcu4Hu2SzaPzzpJdZt3+dTvT4FRT3/A1Rk8by66ptRD+XxJHvrdtLMlg0PoKYjVkUf9/w+CIicukGDBjA9u3b2b59+w39NANcJ1MnXc+8hsfwWnoAc19KIXDXaNi8hMTyMBLWBeMGYDZhMoPBaKwzqG02mTBjwNhYULOJki+OUWLuSM8e3tTMiPSjGdN3ZkusyiLy/2HA+yEv3B6OYpmfAfuZk8zlRRQWfYPBqw8+nk0Mp9eP96kZN18fvNpbtpV89jEleNHnQa8GUwyZSwv5uMRMx64+eLvUi3+hhMKCEswde+Jzv7HBYH5T+5pNJsztjBjbmyk//jGf2x/7ggnTv34A4AeTCVN7Q52polob8xu3gfi4+RC+YBlmQ92zbzaVUFTYRN5NXRMRERERERFpOz8Y+OWTc3km3B93gAG96VD5JG9/dJbQsM4MnhrJYLvmx9eP4OATLxLs2kS8i9UUf36EytsfoEeXuxttUn2uiOOfVuHctQfedzs1m56l7b9x6dWdzo03oOjE51Q5W47n1M72ehVVP9Rv7ISzsfnjtV0fquGu3kyeP5bQbgD96d+lmmenfMDxqb3pzTkOrk6makQSG0ZZezagPz7OEUxIzMD/lWCcL7rQe9JLjHuiOwD9B9xP9fgIsk5E0ts9namR++mxIJKhCzJa7lMzOVdXVcEdzrXnronXRERuFQMGDLjWKbQJFRpa5EV47GtkDJpL/Owi/vV2PsErEgizFZi+SGXk4+sI3JbNrIeto9PmHFYGjeLQxD3sCa0breRAHHPnJZNTM+uSH6PXJ/DyEC/LHf1PHWPaDAOpK9IoJ5iED9cwMG8O/ab3ZOfpafhdKCRlzhQW7impiek2JIZNCRH4tK+Xui3enLtIW5ZKCYDbQGJWTMO8YhTx1umc3B6OYdOmCHwMwIUiUmPHMfft2vh+YzeSEBuIF1CyZy6jIq2xAB4azcZVLxP4i5b2LSdjXj+i3WYx69PNxH9oPQEPzWLnH6fBBl+Gr7C8NPexDOaGJJCXFIZba2Mejbf0Z8ZOTk+HZN/hHHszjzWhboCJnBVTiH4zB9tpd3s4gmWvxxDo2cI1ERERERERkbZzd3dCwxt5vV0jd3t9nc7a9AeI2tybxobWqwrXMXveXzh7twvOVFHJYILvB2x/yl08y8G451l+zICLM1BVSXXPGSTEBOJef0Db2nbpJ+B+t4Hqc5V0fnQw1XZHPpv5MtEJR3FydYaLVVRe7MXMZQsZ7AFn983n2dUn6gUN5fWMSHo3czrarg9OuAeMJbT+AWzpm46QmdeD38yoWz7p/MQo+qekkV0RTKiHP+M8GgnQDvAIZfWuUGh3hJXN9KflnM+SMX8M/xi9nyg/2w6NvSYicuuwTZ90oz/RcNNNnXRFdAln1jwfDr2dSn5IAjHD7QagewxjUkg5iTsPYZui0PR+GonlwUwK9WkQ6q57vAl+PY/Tp09z+nQBO2dAyrxUcmoWE8gg8ZAXy7ILKChYRqBLvQC3GenYbxYHCk5bYmQnMPBoHPF7S2hcBqlFA9n66WlOF+xklmcOcc9G8/mzWZw+fZqCbdPo+GEcu3PNgJn8DdHMLQpnp118rz3jiEsvBwpJi03Fa8kBy7aiA6wJ60NHA63Y12rTQX6YvNdy7PQYAj+JZ/P75fhNKKBg0zQgmNf2F1CwNBi3VsfczOf/vYe8ggLyftfwnJe8Hc2oN38gfJP1vOdvZcwPu4nbaVl7o+VrIiIiIiIiIlfE6R1szOlP2CP17+SvIntjMlUjIhjc2E3+32ezct5BeizYxq7Nm9myeQep0ZCdU9ukeNcClv9rFBu2bWbLW5vZsi2Z3/5rBUvfbbj+gaXtM2x4Zztb3tpM6jvJBBQdpMjWoGQHMQmV/HbNDkuszTvY8Ewly5elcxZwD3uDv2bst/zs2UyUjxM9pj7dbJGhrfvQ4Pxt30p16GBLDl8e54hTZ35R/1wa78fH4wT/KG4kQtZW/lT9JEE9rS+08mkDx3MWEbn12BaD9vf3v+HXa9ATDa1SQlFBoeXX3IMUfhWGV816CW4E/24abiNT2RcZTHiXEvZtS8Xtua0E/wKot96A8aFwhh7PIHVtCSYXL/r8oieUF1FeWRtv1sJZBNoVsOosOW3wIng45LyfwqGvoGNXL3r6QdxX5dTe8mDPjTHPhuFlAAx+DAwEzJOYZC2WGB8ezFASOXbOBObP2bfM88JUAAAgAElEQVSikIHTo/ihMIcc6/59BsHC9z+mPLQPXv0hZ0cKqZ7hDPTzJnist+Uw5o9b3BeAkDGMGWRZ28LoG8ywx+KI/qKEhBA/jHf9DICfGY0YjYA5p5Ux5zN/pA+Nr5hRQk76Idxm7GSW9bi4DGTarjym2U5pc9fkZl8XQ0RERERE5FopSyd6+lacJyQ3LCac3MrKnEeIim50AiOqD2dz8L5RbOnnXPOas18EUYPSeRuAYrL3FtMjwIXivFxs4+jOXTtz/G+5VIaFUntfXzHZe88SPO1pOtsG09u5Exo1irenWP5YL85Kp7h7IC7FueTagt3Vg84nD5JbEUpozdROVRxZ/Tx/+tViNoS5N9v9tu2DvSqOJE5k0bFgXl9jmQaJi1Dt6tJIeyecjVB/tcuq/CQmxB0h+JX19Lik6Yxayrn/pQS79VRksGjOttoCV3MCXmTLuO5XOiMRucJu9OKCPRUaWqEkPZ4le3yYtj4K87wpLEgaxsAlgTXrLxgeHsqkHomk7C8kPCCHlPd9mDRnYCMLEZs4FBvCuD1ehI8MxJuP2bxzH9DHrk0fvJr7t8jxFEaNWUhJ/whG+3bk8wMppO0HGt7I33S8X3WkY2NNK8spAUqyUkj8xH7DQAY+aADcCFt2AMOGZNbFhjD3NHiFvMyaZaPxMbW0r1VXL7uCwM+afwe2mE9jMesrpzwL+jzT1DRIrbkmIiIiIiIi0qbKDrFoTjKMTSKhwYD8WdLX7MB9wmb872h898rKs+AdTN09nXCuGbOv5J9lzlSfO8rf6/w92YPQhzvXm4qpkn+W3c8vO9U7yB3tcaGy5njOP57jk0/y6jTpERZAZ7tgZ9PmE/PlKDYs640zzWvbPthUcXz9XGI+CiBuVSS9bbHc3fEuK+bsRWqLKQAXiyk66Y67XQWiqnAds2Oz8F+8nii/lnrRoFcO5Cw17h7MzDf8W9f29ku9NiJyPbItBu3p6XnDT52kQkNLvsogfnEaHafvJGqIH2ZGs3viHFY+lk1MgG2w24fgcYHELdtNfOVuCgfNYk2PxmIdInVTCRFbDtTu62cg7ZlW1aoByD+wkJxur5GVFG59fiGYB8oDiL68Xlq4uOEF3DVlDa89ZreQstkMBmu+Bi8Cp79G8PTXMH91iPgJ4xi7uQ95E1rat85zGW2UT2tiuuE2CD4++TnmULea4o/ZZAKjEUMbXBMRERERERG5BBXZLJ2zgspnkhspMkBV1ibWVjzN6080fReei4s77PuCYnrbLdp8jq/KsD7s78I9HtUwKLLuvP8XaWQKIBfu8fiCwi+qCb3Xbii84mzNHfkuLu5UE0jU1HqTIdnFq8pPIvrtB4hbE9pwDYgr3geAKoq2zmf2+z2IW2NXZADw6EFv4yYy/x5J/4F2CzMfzSPL+Ahx1nvzqj7bRsy8g/SIdaTI0JqcLdMn/fui/baz/OOUA4e6GbVr5QLiInJTuVkWg9YaDc0ycShpAWlEEDPZDwNgHBLF4uGQPCOenAu1Lb1CI5hGMolrywkfObTRSYxob6QjUPRZkWU9h8p8kpMSLykjQ3sfOFlIYTmAmZI9yazb72D3GgQfyLAFfqTOjybxwxJMJhPlx1OJ9vdn3Nsl8FUa0Q93ZeSyQ5SYTJhvM9Q+tdHSvq3RDtz4mIP7c8j/sJDytoiJF0N/NxpWzWXh24WUm0yUH08jbowvQ5bmYG6DayIiIiIiIiKtdC6bpc8vpihoGS8FOlNlqrL8fG/dfvEEf1r7Af6TRzU7ZY9T32BCqzaxfGft4gJn31/Lpnzbf3Vm8PD7yViRRK5tQcWLxbwz50kmvFN/QQJL2+xVybVtTUVsfesvVNlaBD2N93uvsjKvqmav4p3PExK5w1KMKEsnZvHn/HZZvQF+oDJ/GyvTTlBV9+U27kM1xe/MJ3qHC9OWjcH7/1XVnNvqiwDdeWZyb7JXreDg19Zdvj7E8hUZdB4dSo92UH16BzGz3sFl2huM86b22lQ3OP3NaClndzp7O5GVlUuVtdhQnLaJjEs6hojIzeWjjz66KaZQ0hMNzSjfH8+cP8Lo9VEMbG971Y3gGfMJ3hlN3Nqh7JxhKUBgGMjgkZC4bRphg4yNBzQGEpEUzqjIEHwXA26BxEwcDe9/0+qcfEYsZtaByUzplwKA39gYAh+DwsvoZ534ExLY+M1CFo4MIB4ANwZOT2DNM16AF7OWHmPuvHEErLK09xoUw9oxPq3YtxVPH/iGsWxCDnNiR5HGLHae9sHvcmMCxiExbHvdzJRlIfSbbc075GXWTB+IoT2XfU1ERERERESklb48ysEKIPV5wlPtXn/iNf46rTeVmVtJdx7F6oEt3E1/R2+ils1g0bxI/mtLe9xvv0CldwTjgg6RZW3i/sQSXq+cy+z/fhKne13gXCXOv57B6081XPehbtv2VJ8zEDz2abwLrXcY3htK3NJKZs9/mpDb3XGhkso7+jFz6dN0Bo7sTOL493B8/GOsrInanajNb9DjWBrp75kZGtYd7yvWh0qOZJ+g+gKsGP8BK+rlEHovuATNJeHcYqLHPMZSAJzwHrWs5smRyqNZHK+ughVjyLaL3GPq5kafPGlKSzn3Hh6Bd+QCnsq6G/fbL0BgBL/p1rAQIyJyKygtLWXEiBEAZGdn39DTJ/3HTz/99NO1TmLsxKltGm/T+tVtGq91Ckl+PISccVlsbHI9ACuzCZMZDHcaMThY6jGbTJgxYDQ2XAmiTVhzxGCk4SHMmCwbGz9+s/u25thmzAZD3TUuLjcmwI9mTN+ZoZ0RY/t629rgmoiIiIiIiEgbaHJqoMZVm6qo/k8nnJ2bmHLmYjVVF6rhZ8401aQ2WBVVP4BTe2ecmsihxeM5oE370OLBLH1sk1jNaS5n27bbnXFuYh0OEZFbga3QUFpaet0WGt59911cXV2b3N7brx9wnTzR0K3rg5z89LM2i3UtmPanEHc8nDVBLRQZ4PIGy2tCGBtZbLoNNZtjCwWOy+1f/SJDW8QEuK2ZvNsivoiIiIiIiFy+SygyADgZnZtfZPhS5r13annwvcXjOaBN+9Diwa5wgcGmuZy1FoGICACenp7Ex8ffFItBXxdrNAwLDWmTAoGr6z0MCw1pg4wuVQn7tqXi9lwYgS7X4PAiIiIiIiIiIiIicsMZMGDADV9kgOtk6iQREREREREREREREbm+tHbqpOviiQYREREREREREREREbkxqdAgIiIiIiIiIiIiIiIOU6FBREREREREREREREQcpkKDiIiIiIiIiIiIiIg4TIUGERERERERERERERFxmAoNIiIiIiIiIiIiIiLiMBUaRERERERERERERETEYSo0iIiIiIiIiIiIiIiIw1RoEBERERERERERERERh6nQICIiIiIiIiIiIiIiDlOhQUREREREREREREREHKZCg4iIiIiIiIiIiIiIOEyFBhERERERERERERERcZgKDSIiIiIiIiIiIiIi4rDbHN2xtLSU0tLStsxFRERERERERERERESuAE9PTzw9Pa9IbIcLDZ6ennQwGtsyFxERERERERERERERuQLuuoLj+Zo6SUREREREREREREREHKZCg4iIiIiIiIiIiIiIOEyFBhERERERERERERERcZgKDSIiIiIiIiIiIiIi4jAVGkRERERERERERERExGEqNIiIiIiIiIiIiIiIiMNUaBAREREREREREREREYep0CAiIiIiIiIiIiIiIg5ToUFERERERERERERERBymQoOIiIiIiIiIiIiIiDhMhQYREREREREREREREXGYCg0iIiIiIiIiIiIiIuIwFRpERERERERERERERMRhKjSIiIiIiIiIiIiIiIjDVGgQERERERERERERERGH3XatEwAo+uIUf9r2ZyorzzW6Pfix/2LoY0OuclYiIiIiIiIiIiIicjMpKysDwMPD4xpncnO5Lp5o2Jfx1yaLDAAZ+//Kvv0HrmJGIiIiIiIiIiIiInKzSUtL43Be3rVOow5b8eNGdt080dCSjP1/JWP/X5tt4+JyN78d+d94339fW6V2nTBz/jx06GC41olcXT+aOV9toMOd1zqRG8CPZs5/fwu+R66k785jduqA4br4lry2zJYvIOq/u8znzRj0nhMREREREZFbTFlZGatXryY9LQ0PDw9Cw8KYOnXqtU6rxoTx4wHY8NZb1ziTug4fPsyC+fPx8PBg8ZIl1+yJAvvrdq2VlZUxNDgYgH0ZGTf0UxbXxRMNbaWy8hx/2vbntgtYtpcZvr6EJx3FbPey+cPlBPkOZmlmRcsxvrbESC5wNAkzuQlD8X9kBruKHY3hoIJkevm+wN6vr/JxATjDrun98H9iJbnmllvfusyc/PMLPO7XD/9H+l3y+8ycv5JwX19m/OVMndfP7Iikl++zpHzacoyja33pNWsvrfg03DiKdzJtwCM8npTLVXv7lWUS+/Rgevn62v0kc7QVu172Naj3PWUfz5y3kscfeYSZu2vfI+ZPtzPjCV/6P9KPXmtbk6GIiIiIiJ0LX5K5dhHPTY9k9rJt5JfbNpSStXED6xv8/IVj51sX+tj6Z4jZ903b5FmeQcx/b+BY20Rrtcvpw7lPtvHKi5E8N30Rqw99yYWL9RpUHiPDeu5jE3aSX1l/ez7bls2xbF+byZf1z/vFb8jf3frrIXKzWjB/PulpaUyZOhUPDw/WrF7N4cOH67Q5fPgwq1evvkYZXn8OHz7MhPHjKSsrq/n9WigrK6v5qX/NrlU+N4ubqtAANDsF0yXzeJyZcUGcXBtPSqF1uPG7oySv2AxPxhAR5Np2x2qSgfv6hBA0LIDu916Fw103XOk+aDhBT/bmPt0w3bSvM1m3JBPXCX9gV9oWAi7xPWLwm8TvJ3cj8w8rybQVlMr2snxRFr2iYwjv2uYZ3xju7YH/sCAe73Nfg7v4r4wK9q54gV33jiQx7SDZH3zArpeCrsqRW2Lo3JvHHx2Of3fb990Z9ia8QmbnKJLTdpM8qNM1zU9EREREbjA/HGP9zPlkOPkzcfQEgt0/If6FGDLKm2hv+pSsfR9R+u+rmuUN6Zv3YohcW8r/eXICE8P9qHpnPs+nHKPa1uBsBjHTl5J5h+XcB9z9EfHTY8g4a91enkHM9NWUdgtl4uiR9Lmwk5jZGzj2g3X7mUxen/4Cr2z9iNIfGh5f5FZy+PBhFi9ezNSpU1m8ZAkAq1etqtMmLy+PNSo0ADRaWLAN9l9tq1evZsrUqfTt14+0tLSrfvz6+vbty4a33mLDW2/d0E8zwHUyddL1rNOTs4jdN5TYpdsJ+OMI2BZP8j8fZ2lkEK4A5vOcrwanetOKmM+fpxonOjQW1HyeM6dPcMbsSveu91Ez88iPZs5/X22Jde4UR0sM3OfbCdd+k1jUywn7GUrMFac4+WUFhk696ObRwlBoU8f77jznLzrVmW7HfP481e06NJyu6Nwpjhadp4N3N+67u+HxzGUnOXrGjGu97bXxzFR8epRTdKLX/Z3qTkdjPs+pT09QYbDfZqDbEzNZdNH+HJo5/+VJTlQY6OTTjU6XO6XSj2YqSk5yqkE8M+fPV+N0RwcMFys4WXAKGjnP5vNn+PLkGcyu3en2K7vrX/86FlXjaov/o5kzXxzlTGPnATCfO8XJokauq921Ov/lUU4ZutHrnmrOf/4FmQQR+3h/3Fyd6NChFbHqMNBr3CxG75jIK8kh9J/fndykeDJ9o0gZ2Q0Ddu/lOlPkWM4RTo2+w2v7Wf89Zx+h2fdwM9e6/rlodx+9One4pPN3otq19vx/d4aThWfqXmNDN56a/TLVtv619Fm5jGtu2fcEp96DoJeC6O1qwOmODhgbeX+35nN//sujnDjfofHz3orr0sC9/Zn0Um+c7jBYcz3FmWxLrt1d3XC6w+4T2tT5b+K7zane98MZp9rPkiVWE985jX5niIiIiMgN4QcnPIOnEzrs13QE6NsT53O/Jf3wNwQP9SRg3AQC7Jp/+scIsh6NZrBLE/EuVlN66hjf3n4fD3r9vNEm1d9+yWdFF2jv/SC/+rlTs+lZ2v6bn/d8EM/GG/Dl56e40N5yPKd2ttcvcKHB49C3075D88druz5Ug7Eno2eOJPgBAD/8vP7Nc7P+zmfjetKTb8nauIULT73GG09be9bXj67tX+D59Zn8en4Q7S/eTc/Rsxn56IMA+PXtQvX0F/joswn07JjB7LkH6TpzPEFLD7bcp2Zyrr5wAX7WvvbcNfGayPXKNjh+xm5BYQ8PDzw6darZbj+Ibrtr3tbuVmMrMvTt25e+/fqRnpZGWVkZffv2veLno+ZanLHM0nCmrIz0tDT2ZWRQVlbGhPHj8fDwoJPd9bPldDWvVd++fa/asa4kDc+0qBNPvRhL5hOxJC78EtPuowTFvcrjtvfa6Z1MfGYzARv2Ma2fdTDMnEty2ESynv0zqY/XjXbm/eXEvryZ3Jo5Tnox4s1XmTeoExxPwf93x4mINLAraS8VBLH0r3+gf/5Cgub2IKUggl7fnWT7whdY+l7tNCaug2aS9OoYujUyMHn+w5XMiEmuPZ5rf0YvXMTMQZ04uuURRn/+Kpnxj1uKJlSQuWgw8x7YwtHJvWpinHo3lscTdmI5oiv9n11E7OwAOgF8d4pdr0YSazetSq9RSSx9MYBOtniuUUz7fBuJedYkfKNIWRdBrzvBXJDMtOdX2uUXwLzVKxjR1VA3v++Okhz1Qm0MXAl4cRXLR3Vz6I5z86fbmTfzFTJrpqNyJWD2KpY/2w3D15m89F8v4hYZxanU2tx6RW4heXIvDJwh6/WXiN2SWztVje8IEpf9ngAPaq9j9F3stZ031/7MjJuEOWkiidbpaVz7zSRp1Ri6GRo/j/bX9eiWRxh9MoJpHfaSuPsMRG4hs/MmguZmAhD7dCaxRFnfI83HauDO/kyLG8PeyS/xSnV/cv/iSsSm0fSytv3ynQmEbwkgeV8U/W1v8bx1DJuQxZi3/0yveuEavOfs3+M03tdOj/6eFS+PoNudYP5yJ0ujYu2mCrO7Ntidizt3kfiXCnj0VTLjAziV9ALz1tZek2bPn/X8L51YTeLkldbpiVzp/8IqEsd1w8BRUh55lhOvHWTFUNeWPyuOXHOb4yn4/26l5fdFw8hcBNP+WMBT9ie1NZ/7i1+wa+HQmv7Zf9ahsfNa77o0xfp56P7HAiJoPNcI7xbec41+t8XA6w2/HzoN+wNLH/4rM+bapoLqxFN/2EKs9Qmyht9pAcxcvYLRXfXok4iIiMgN4ecPEjyskdfbNTJ4Xp5BSsZ9TEzsSWND6xdOphC7ZD/f3PVz2nOBbwlg8K8A2z9xL35D1h9iWH3CiZ+3By58y7+7TyXuBX861h/QtrZNKICOP3fi399+S6fAAKq5vabJN397nZh1hdzu0h4uXuDbiz5MjZ1NgDt8k/kKz238rF7QYGL/PIGezZyOtuuDEx0HjCS4/gFsJ+78MbI+eZAnp9Ytn3g++jR+qfv4e2UQwe6/ZqR7IwHaAe7BvL45GNodY30z/Wk55284+EokpeFvM9HXtkNjr4lcvzw8POjbt2/NgPnhvDzKysoIs873v2D+/DpT8tivl3AlB6/LyspIS0trsFbE6tWrCQsLuyZFDvsiw4a33uLw4cOsWb265r+vJFshwVbw6du3Lx6dOhFqPRe2NRoO5+VxmNqixNXIrbFc4eoWN66Em27qpCui83CmvdCNrN07Ofroq8x80m5grmsIYx6tIPkv2dimKDyfvZfkiiDGPN6tQSijy68IevkgRwsKOFrwASmRsP3lnXbrEGSSnNWJ2IwPyP7gZQLq38zQrgNuflHs+qDAEiPjVfofW07ie2dooHgn8yYnYw5LIjO/gKP5H5Acbmbvyr0cbfXE85kkH7qHeQcLOFqQR+aqpzBviWT5vgrAzNEtLxJ7ajgpdvl0es+23Wrr3zCP+zNHCwrI3jaTgIKVbM+uACrITl1J7qNJ5NrOx/QAOjVyk3xF9jYS84aQ+JHlONmbpuHfuYm76VvjDjf6R+4mu8ASb29cf068vpK9dutgbM/6gdF/tuSVOjuAo0nbyK4AfjRifGAIsQetff5gC9PYTuzb9vP5Z7LrVH+S86zbPXJZPvlFToXvs+S/IQLXvOXsyTfXnsfsXsS+/QFHCwrI/WsST1UuJzIus7aYkZlM1j2/Z+8HH5D9bC9cB79M9qoIIIjYHR+Q/cFoerU2Vj2Ghyfx+2EV7N29F9fJMUT41Q7adnt8LEEVyezNrnmHk/2XZCoeHcvj9adW+novL9nec3mW91zqS504MP1Fkgstfc1NnmjJb4c1v3dfpVf+Zjb/zxkwHyVlTixZvWJJ/Z/a95zp9eeIfc8u+8xksjouspyLmACq9y0kYocrMzNqr8mIyuW8tMVufZXMXZzqt57cggKyN0XRKW85ETFfMCLDco2TJ7uS+4c9l/DZqO9SrrmdHqPJ/iCJCCDopd1kf/ABo3vUC92az731/ZGZX8DRvIMkhplJmR5vWWPFel5PPbnF7j3fiQO27a3VaK6tfc818d229W8wJc2a0+OYd7/A6D/dz4oPCjiav4/YR8+w689/sxRvvt7LS5N34frCvtrv0HATy+enXMZ1ExEREZFrqvhdtuX5Edy//h+/F/j71i1ceOrZhn8XA/zwd9YvyaLrzHVsTkpiVdImkifD33Nrm5TuWcpq09O8sS6JVW8msWrdH3jatJqE9xquf2BpG8obG5NZ9WYSyRv/wIAvs/jS1uDMX3hl3bc8Hb/JEitpE2+EfcvqlRl8A3QcGsc7f37b8rMtiYndnOg67slmiwxt3YcG52/XDv4dHGDJofhTjjl5cm/9c9mhC13dP6O0tJEIH+1gR/VjBNiGNlr5tIHjOYvcOBYvWUJoWBjp1ql3Fi9eXHNX+tTnnmPDW2/VLDRsmxbnSt+1npaWxprVq+usC7FgwQLL+hF5eVf02I1prMhg/99XmoeHB/syMmoKC4uXLGHx4sUsXry4ps3ixYvZ8NZbTH3uuWtaZBgaHMzQ4OAbfr0GPdHQKmc4VXjS8mv+3zj59eN0qpkL35Wg8AhcJ+zkwMQgnup8hgM7duI6YT1B9wL1BvE6+A5nyKeZ7NpYyvm7Pel1b3eoOEXFt7Xxps2JstwZb1Vn/MzQiaAnITd7O9lnwfWBTnTvBcu/rqD2lgdr1nl7yXKNIiU6wHoXdgf6T95C5mTL9tYt4dqNmQuiCHAFMODqP4lp45KJeC+XM4NdOZB0kv6TJ2M+mUuuNf9e/rA0+ygVQ633uj86khH+1gx8hvB40HLmfXmGpXTDtXM3SN1OSj8jQb260WvYiEaz6OB+P93YRuq2X2Mc3ItuvsMZ0di7tyCZXrY7rq2m/bGAiHp3RRg6BxFCLllbs6jAjV95dKcXyy3XwXptg3470trvDnQLCiHo9Rc5VfYqQa4d6PXEEE7+z05Sis/ToXNvXHtCRUkF58H6hIUrI8Ifp5MBMPSifwBgHsMYa5GqQ7//yxCSOfHteTCf4kDSSYJeW8VTXS3FE8O9AURER7BrwrvkRgZZrqxrFDOjA+yucgc6GH9maW/sYJk2yfz/2bv7sKir/P/jz92K2RIxCcwUXCpNAy81XFlzYb8h7jZmoem6mn3FW1JTovU2wxvK0FKkSEwLXRV3Vb4lCpVim9rvC0uFhTdf8SapCNBMCGvEakjW3x8zAwMMdyN41+txXVyXzed8znmfMwPBeX/OOdkN1vWQo+ToD19w9Kjln8c+zObLiT2rnrq/PYSREzwI3/ovwkOG0rHgX2zb7kH4Wsv2YfYprpOZKeyu8ZnrNiyCabsHEv3BMcI7m8lYW0LISzN5tIs1vk4PsWSPZemP+cMtJBwPYUnCULq1hcrP3IRthO/MZtqfrUuEqo3FSd7fvhv+61k8TmaTbQ2oY5+eHEvO5kvb6hyPxxj5SEcMgME/gCDAPG6sdTxaExD0J3j9SLXPQNM04T23X4dzo4HWrd0sr9ziRmvr/lfVzlZrzPd91xk8axv3Gz0ImhxB2NqJvJ99khCP90k4HkB4uJmj+6x/tbTvRRCLyThYwkM1l6XUxVGsjfnMWcen+s8260+2Pz/Go30s93UM+CM92YHnxJH0bA3QkaCQEJjzrSVhkZnCbv7I3PYnyd5nfaM7BdDz+Gay88Lp6dfIfoiIiIjI1eF0OlHPbqXV4y/XTiac2MqafQFMnORwAyPKD3xExm+H8dp9rSpfa9VjNBP/kE4aAEV8/H4R9/RtS9H+HGzz6K06d+T4hzmcHWikbeWdRXz8/hn6T3wEL9tk+g3tME4cRtpMyzmQRR+lU9QlkLZFOeTYKnPrSscTGeSUGjFWbu10nsProtjaaS6vDGxXb/ebtw/2znN4zdMsO9qf6OWWbZCogHL3ttTO2bjQqjXUPO3y/KG1PB13mP7zXqFrk7Yzaihm/6ZU9stTuptl0SlVCa769I3ktVH3tHREUocOHTowePBg+vTpA1Tf+sb2733Wyf3LtS2ObSVDtXMhrGdJ2JIel8uVTjLYW7RoEatWrWKg0ehwLGyxTZ4ypdZqkMvhWk8u2FOioRFO7lzB8ve6Ef7qJMzP/826l31Q5dkBhj5/YkzXRLbsPsaj/T5mS2Y3xkQGONjS5xwZL/6Vae915NFhQdzFAba88z5U23ymp10Sw4HjWwifspiT/mMY6efBFx9sYcduoPbiCUpKssF/KJd2VGtHPKr9JmLgrm4hsO4kJd9ZJplPfriZxEP2ZQII6Gy3sLVLRzzs7q96CsJAz0lrSWq9gsTX/kbCiRI8+owhetGMaokWAEOPcNasb03C+hVMj/+CkhrbwlTyDSPz39WTFS431+7VsU0TmfriSXqOG0mvWz8n8392sBu4167MvR3tDvu2/8XqbAZLRk/l/duH8mjgnXBoM9veA6r9vuTgffytJw6PD1wm9ssAACAASURBVP+uhJM12wMMne6mJ4mcLLFOJft3bPi9bERd1Eo0mDm4MZbE4yFEv/Z7dj+5mMX/E0TSaNuHykCAcQzd1m5h9/GhBGRtIaPrmKqtwuw4/sx15K6ewImqz0zN+GzOfVcE+NYYOwN33dMT1p6sejq+2liUUPIheHR5n8RT1e8L6GK36sXB+HX0aM4D3ZvwnjdVY77va7ZluIt7/wxJp0o4d2MRcJLsrW9UTzDeH0C3RmwZW6/GfOaAOn+2Vfv5YOHh7ni1UklJNniUsHtNEbvt27r/Lsfn4YiIiIjI1et0JsuiN8LIl4ipNSF/hvT1b9Pu8ZX8/jeOb//u7Bm4M4Tqd7rQqnLO/jvOnm7Fz98fJuf/7Mt0xfg7rxpbMX3H2dM+eN1Ro5Gbb6GtdQr+u7NnaFXxPf/3f/urFek6sC9eVbsrcWbnYhYXDOOVhd1pRf2atw825zn+j+dY/Elfnl02ge62utq1487TJzlTQVUyBaCiiC9PtKOd3d/9548lEb30I34/9xUm9mioF7V65UTMUqlNEE/G9G1c2Zua+t5Ic7BtT+TokGfbVjy2yWpbEuJyqpls+KUnGWymTJnCqVOnWLVqVa3xmD9v3hVLMkDVYdDXwxkeSjQ05JvdJCzbgcekjYQ/0JNyRrLjqYW8EbKTGffbJlq7EfJ4EMtffZeE797lWOA04mpuKQPwTQbbNp0k7PXtVff2dGHH2C8aHc7BDxaT3SWaHbG2ydwB3PXtQOY6KOtxexAkf84XZvCwhWo+xzlaVx0CW2G/YsKE6VzNWg7yRYEZbq+sgKMHd8MjD9Px1tZ0BNzGvUx0iP0pxGYwGKDOjXrsudDtr8+SMOpZOHuMLTF/ZdrKXuyOCald0m8kc18dydwL5ziWsoART62g154XCbGfpbzRUOPQYkcOkvFiNnct3EncMOvU84N3U2x8phHxQslHKWwpGEPi1hmVZxb0dNlBWKMeOXDg9o7c6wEHT5yEHlVT4eYTB9hNCAOa8nS9E3WZc5NYvvIgITE7eTSwI/fOepcRy1aw7b9W8mgna6GuAxgZuJyEHSsofvsYQU+97Ci3RcdOIZB8lC9+eAiPyvMgvuBoDnj4d8TjVjN3ecDBL2rEd/Ychrat8ejoiwcH+KIAenaqvGr5zP35T3Sk+goKCw887gePvjNJHGcXVeXnsLGrdxrQ4PdKy2nU931Oje/1H45y8D146M8dad3aC2jDmBejCbF75KlyiJqyfVJNjfnMXUr9djw8AuC2IGa8Psbu82fGfMGgA6FFREREriWlHxMfvYrvBr/sIMkA5z/aTNK3j7Dwz3WvCLi1bTvY/SVFdLc7tPk7vjmN9UmtW2nb/mf4w4Tq+/5X4GALoFtp2z6f41+WY/S0mwr/9kzlE/m3tm3HzwQycVyNzZDs6jt/aC1RqXfx7HJj7TMgWrwPAOf5cutinsvsyrPL7ZIMAO270r31FjI+HY9/gN3BzLn7+aj173nW+qv8+c9TWPxCBl1nO5NkaEzMlu2Tfq6wv3aGoq+caOp6dINL4w4QlysiLTWV+fPn06FDBybbJRNsBw3bEhBpqakseuEFy+HHl2E1w4Tx4xk8eHDlBLptwryjNfFhH39qamqLTvZfjUkGmw5242F/JsLv+vS54qsKrpfDoHVGQ73OkZEYww7GMGNcTwxA6wee4NlHICkqgewfqkp2HDiGcDaQuK6ER4f9yfGT57e0xhP4Mu9Ly7YoZw+StCaxSREZbukGJ45xrATAzMn3NrBht+OyHf9rJCNJJDomhWMl5zhXcowdLz9J4LDlZP9gnRTevZltmSc5d+4k2WuXk/hhzVpKSIxfzo7jJZw7d5KDmxYSvcmDkX8KwMMQwKBZPdkW8wyJ+05y7tw5So6nMHfgQKZtd3BmRE0XDpI4rA8PLbTGd6NLnQc7H1w7hICBz7DteAnnfgSXS/r/rgFDV/ji6DFKLgDmk+z++3rqGMbad9/sCXzBsTzLTPO5QxtIfP1S4ulJ0LieZKxcSMLuLyg5d46Th7YQvWALHuMes2zB1WJ1HSN5yQoOBkZXnj3S7a9RTOuRQfSLKXaT+h15aFw4rEskqWQoj/6X47UVHn2HMpINRL+4hYOnznGu5At2xy9kyYdBTBvYEwwBDBjXk4xXF5KQafnMnNyXyIxhf2Da1pPQI4gxPTJIeG4Fu7+s/pkLGxZSx+qAjgx4bCQlL8ewZOcxSs6d49ypDBIm9OHR+GyaY+v+xn2vtJxGfd+XJJLw8g7L99Kpg2yJWcgWj5E81McDw/2DmNEjhcULE8k+dY5z50o4tvUZHho41e5waGc15+e3fh37j2Hkt8tZ/KK1n+dOkhE/kYARK6r9PBYRERGRq9h3HxP/bCxf/nEhMwNbcf7cecvXT9brFZ/x1vpsfj92WL1b9rj0CsFYtoVV71QdLnDm3xvYUrna3ough33Y89pacmwPCVUU8fZzj/N0Ws0DCSxlP/77xqqy575k66ZdnLeV+OMj3PlBPGv2n6+8q+idKEbNeduSjDidzuLYLxgWXWOCHzh7KIU1Oz/jfPWXm7kP5RSlLSbq7VuZED2SO/9zvnJsyysA7iF0THc+/vsqMoqttxRnsuq1PXiNMNL1BigveJvFC9O4dUIMj91J1XtTXmv469FQzO3wutOFjz7K4bw12VC0czN7mtSGyJUxf/58QgcPZmd6OlOsT8D/7ne/I9Q6yb/2739nZ3o6YEk6XC6ffPIJJ2tMlE+ZMqXWk/snT52qdkh1S1j12mt06NChziTDJ598Qs8ePap92Q7Lbmm2VR62bZQGGo2sWrWKDh06VCaLrpRPPvnkiic7moOeAa1Hye4VRP8PjHz1CQIqn872IGTqTELefobl6waQNNWSgMAQQNAwSNwazkOBdWzi0TqIsNihhM/8K4HLAI8gZoweCZnFjss70G1YFNM++BvT+28BoOeoGQSFwDFHhdsGMX1tNOaZCYzoH215rVMIc5dPs/Sn/yTmPvAkS54cSCLQccjLzJiUUWN1RAgz/tKabVP6M7cEoCMhz7zG9Acsfew2+kUSShazZMJAEqzjEzDpReKGdKTBFQ039iRs8bMcnRFdGZ9Hl6HErai993/Px15k7tG/ET28P9EAHnfxaOzK6qsZGq0bI+ZHkPH03wj5H4CejJwVRIjjUayl9QNjiBsykemP/YHlgMcDMxgzCjIas4CjrohGv0bShQXM/dsQLKknDwJGv0xShKMtuJqvrmPrYlh+qCcz3rTb7sjQjbDp4bw/Nprlb/+eOGsCwtDnjzxKItsmPESg441ArZ+5F3F5IZYw42LLa51CmLv5+crVEd1Gv0biD88Qbf3cWeJbSbR1dUnYio0Q8wzTB1uTcB4BhL280W4FUW2tH5jBymcWMnfZX9kyx/JaxyHRJIQ3ffwc8WjU90rLadT3/Z9n8GjrFKb2f8byndcphLmrZhDUFqAbYUtXUvzCYsKN1jNMPAIIj3nZ8r5c4oqD5vz81qttENNXPUv0s7GM2GRdgdRpKNEr7H9Gi4iIiMhVreAwGaXA9ijCt9u9/ueFvDWxO2f/dyu7XIextE8DT9P/pjsTo6ewbNEc/vI/t9Duph/47s7RPPbHTD6yFmn352dZePY5npvwODd53grff0cr/ylED6p97kP1srfw8/cu9B/5MHcesz7R4mnk2XlniV48llE3teNWvuO73/RiyvxH8AIOv7OW4z/B8aeGs6ay1nuYuDKGrkd3kr7XTMjAe7izxfrwHYc//ozyH2DVU9lUbepiicHoCW3/+BQx38USNXU48QC4cOewhURbV458l/sRx8vPw6qpfGxXc9dxKx2uPKlLQzF3f3g0d85ewpgPb6XdTT9A4Gge6VI7ESNyNbGfoF/lYNukmi73xPUn+/bRUFSX80DoVatWsXrVqlpJhsuVVKjJNolvO7zbFtP8efMqr506deqKbF106tSpynHZmZ5+TW+f9KuLFy9edPbm702mZgkicvqcZqnHJj7upWatr3GOkTT8r2Q/vpOEIQ3spG8+x7lycLm5tdPbfZjPnaMcl0ZsE9Rw+UbVdcHMuR/LwcVu26XqlXCunLqvX0J81fxwjnMVlzZ2lRrqUwOa+h40stJLGscWqwvg+AZGDM9m5Dt2WyrV23wD49NAfJb7waV168ZPVtve0xta07oFJp5b5D1v7vZt3yN1jJtT49r4AJv3M1dvU1f2vRARERGRFlTn1kCOlZ87z8+/volWrepY+l5RzvkffgZDK+oqUlXZec6b4aZbWuFSRwwNtueEZu1Dg41Z+tgsddWnvpht125qRas6zuEQuZo0dZL8cm4VZJvUb0iHDh0crnRoThPGj69MyjQ2yXA5xsq27ZWjsxhWWbe7aumxqYst0XDq1KnLkmho4+bW5HveeecdPOo557SXv+U8kqsi0bBi5evkfd74cwrq0/nuu4iYOqlZ6mqKc7ujCfwbxP2/6nugi1wfzrF7wR+YzstkPh+ig3dFREREREREROSa8Mknn9R72PKpU6c4derUFTsroaH4mlNLJhquijMaBhr/ROe777rketzd2zLQ+KdmiKipTvL+1hQ86ttSRuRaVvAvtm33IPyRQCUZRERERERERETkmvG73/2u3kn8Dh06XNEDmRuK71pxVaxoEBERERERERERERGRlnPdr2gQEREREREREREREZFrkxINIiIiIiIiIiIiIiLiNCUaRERERERERERERETEaUo0iIiIiIiIiIiIiIiI05RoEBERERERERERERERpynRICIiIiIiIiIiIiIiTlOiQUREREREREREREREnKZEg4iIiIiIiIiIiIiIOE2JBhERERERERERERERcZoSDSIiIiIiIiIiIiIi4jQlGkRERERERERERERExGlKNIiIiIiIiIiIiIiIiNOUaBAREREREREREREREacp0SAiIiIiIiIiIiIiIk670dkbi4qKOP7ZZ80Zi4iIiIiIiIiIiIiItICu99yDl5dXi9TtdKLBy8urxYISEREREREREREREZFrg7ZOEhERERERERERERERpynRICIiIiIiIiIiIiIiTlOiQUREREREREREREREnKZEg4iIiIiIiIiIiIiIOE2JBhERERERERERERERcZoSDSIiIiIiIiIiIiIi4jQlGkRERERERERERERExGlKNIiIiIiIiIiIiIiIiNOUaBAREREREREREREREacp0SAiIiIiIiIiIiIiIk5TokFERERERERERERERJymRIOIiIiIiIiIiIiIiDhNiQYREREREREREREREXGaEg0iIiIiIiIiIiIiIuI0JRpERERERERERERERMRpN17pAACOHf+MNeuSKCn51uH1IaEPMyR00GWOSkREREREREREREREGnJVrGjYnvZunUkGy/V32J727mWMSERERERERERERESk5RUVFV3pEC7ZVbOioSGWZMM79Zbx8LiNiePC6Nb1nuYK7SphxmQCNzfDlQ7k6nHBjMlswK3VlQ5EREREREREREREpOmKiooIDAwEIDMzEy8vrysckfOuihUNzaWk5FvWrEtqvgqLUpns48OguBzMdi+bM2Lo49OHBbuKG67ja0sdCfudDcJM1tJAevSYTHK+s3Vca4pJneqDz6s5dVwvJHliV3o8EEuWGdifgI/PZFK/vpwxioiIiIiIiFPK8tgZP4fR48cwJXo92d/YLhSwZ9VKVtT62soBU+OqPpDwIJGpp5snzm/SiDSu5EDz1NZol9KH0n3riYoYw+jxc4h7L4+yihoFSg6QZh37WS9uJruk5vVs1kVPtVyPTyev5rhXnCY7ufHvh4iI1O96WMlgc10lGoB6t2BqMq/BRMUZyX31BRIPWVMN53NYsSQRhi4i4kHP5murTga6BAzBODyY7ndchuauCe3oPmAExqG96aJFHiIiIiIiIteOHw+wYvLfSHMJJuKJqYR22Mdz4U+T9k0d5b8/wp7UDArKL2uU16TT7zzN6PgC7hs2lYiwAM79829MeOMAlUN3Ko3I8fPZebNl7Pu7Z/Lc+KdJO2W9/k0akePjKOj+FyKeGMvvyzYT+eRKDvxovV6YznPjw4lal0HBj7XbFxGRpuvbty9btmxhy5Yt1/RqBrhKtk66mnkPjeKltCDmLEwieFsYbHiBhOLBxL9hxBPAbMJkBoObG/Zz3maTCTMG3BxVajZR+PlhCs3t6O7bmcodkS6YMf1gttRVmkfOVwY63+eN5/0RLPU3YL9zkrk4j9y8Mxi8e+Pn1cBse13tWdss/iqXE2cMePfww7uV/W0mzDe44dbKTPGRTznj2Q+/tlUxUppH7nETbl396OxeOwZzaR65xx3EeKHxdYCl7RN40/sebww3AhjwezSKpRV1jC9gNhWSl1uIuV13/O6u/t6IiIiIiIjIFfKTgd8+MofhIwJpD9C3F61LH+HNj04TOrgT/adMpb9d8SNrRrLn4WcwetRRX0U5BScOUHpTF3x92josUn42jyPHy3Dt6kvnti71hmcp+zPuPe+lk+MC5B09QZmrpT2XG2yvl1H2U83CLri61d9e8/WhHNr0YtK8sYR2AwggwKec0ZP/zZEpvejFWfasSqRs5ErWjrL2rG8Afq7hTEhIJ3CxEdcKd3o9sZBxD98LQEDfuykfH07G0an0ap/GlKm78J0/lYHz0xvuUz0xl5eVwc2uVWNXx2siIr8Uffv2vdIhNAslGhrkzYjol0h/YA6xs/L4/s0cjHHxDLYlmD5P5rGH3iB4cyYz77dOZ5uzWBEyir0T3+Xd0Oq1Fb4fw5y5iWRV7rrkT9iaeJ4f4A3/l0iPRw8zbbqB5LhUijES/+Fq+u2bTZ+nupOSPw3/87kkzZ7MgncLK+v0HBDF+vhw/BycV2DKiGXy9ISq9jz7Eb7kJaIGeGM+kkTkkwtIr9ySyZPg+etZPcEPA8Wkz+1DpOdMZh6MJXY/MD2F/KCsGjFa7us3+3XWPelvmdA/n0dy9DjmvFlHjLX66aAOgNIsEh6bROyH1uDvm0nKP6bh3wpy1vZg6PF49q0cTPV1JYXsXTSH2WuzqBzi+8JYt+J5gq/tpKCIiIiIiMi1r+29hI5w8PoNDh4P+yaN19O6ELGhF46m1sty32DW3Lc53dYdV8oopT/GuwFva4GK0+yJeZrlhw24uwJlpZR3n058VDDta05oW8su2Q/t2xooP1tKpz/3p9yu5dO7nycy/iAuHq5QUUZpRU9mLF1A/w5weuc8Rq86WqPSUJalT6VXPcPRfH1woX3QWEJrNmAL33SA3ft8+cv06umTTg+PIiAplcwSI6EdAhnXwUEFNwAdQlm1LRRuOMCKevrTcMynSZ83hq/CdhHhb7vB0WsiIr8ctu2TrvUVDdfd1kktwmcEM+f6sffNZHIGxRM11Lvqmu8QnhhUTELKXmxbFJo+SCWh2MgToX61qmpzW2eMy/aRn59Pfv4hUqZD0txky1kDAKSTsNebpZmHOHRoKcHuNSq40Y12fWby/qF8Sx2Z8fQ7GEPsjkJqyU8mcnQCPw1fx768fPLzDrFp9E9sX5ZKjhm4pR39pr/PoXxLXRlx/Ti8KJbt9mdBrN/Aib++y75Dh9j337b+pJN8qDuv5+STn3+cjNcH8tPSScS8bwLM5KyNZM4H/ry04xD5+fkc/3AdI76NYez89KrJ/3rrsLW9kzP/nUJ+fj6Hdj2PcX8sKxz1096FNrTpZmTpPuv4HEphJknM3pRV7ZwNERERERERuQrkb2VdVgCD/1DzSf4yMtclUjYynP6OHvL/MZMVc/fgO38z2zZsYOOGrSRHQmZWVZGCbfNZ/v0o1m7ewMa/b2Dj5kQe/z6OJe/UPv/AUnY4a9/awsa/byD5rUSC8vaQZytQuJWo+FIeX73VUteGrawdXsrypWmcBtoPfoV/pe+yfL27gQg/F3ynDKs3ydDcfag1fls2UR7a3xLDl0c44NKJO2qOpdvd+HU4ylcFDmrI2MQ/yx8hpLv1hUauNnA+ZhGRXx7bYdCBgYHX/HkNWtHQKIXkHcq1/DN7D7lfD8a78rwET4z/PQ3Px5LZOdXICJ9Cdm5OxvPJTRjvAGocUOx23wgGHkkn+fVCTO7e9L6jOxTnUVxaVd/MBTOrPX1f7chpgzfGoZD1QRJ7v4Z2Xb3p7g8xXxdT9ciDNeoPU9nrOZOU2cHWp/7d6PdUCvueshbwMTKELPau38sZ2tHZqzu9iaH4LOBjLTNoHvMe86taNfAVQD8i5obj7w5gwPvBKCLGJjFuRxYRQW7sjMvF+Op6RvhaNjYy3BFMxOxpJD+2nazpRgbTQB0DelvbfoKIQZY+uXUdyMBBC4h00M9qbnTD/9GB5O5OJjHfhJtPbzx7QvFXxZiAy3GqhoiIiIiIiDTCqTQin9qE64TE2smEY5tYkfUHIiIdbmBE+SeZ7LlrFBv7uFa+5uofTsQDabwJQAGZOwrwDXKnYF82tnl0166dOPK/2ZQODqXqub4CMnecxjhtGJ1sk+k3tCc0YhRvTrb8sV6QkUbBvcG4F2STbausjS+dju0huySU0Mqtnco4sOpp/nnnItYObl9v95u3D/bKOJAwkecOG1m22rINEhVQ7uHuoLwLrm5Q87TLspyVTIg5gHHxGnybtJ1RQzEHNKWyX56SdJ6bvbkqwVWfoGfYOO7elo5IRFrYtZ5csKdEQyMUpsXywrt+TFsTgXnuZOavHEK/F4Irzwcw3D+QJ3wTSNqVy4igLJI+8OOJ2f0cnAtgYm/0IMa9682Ix4LpzKdsSNkJ9LYr0xvv+n4XOZLEqDELKAwIJ6xHO068n0TqLqD24gmKi7MgYESd0/K560cxNrqQ3pPC6O1+gr3/SCUd6G5fqKu3g8l5N9rcYv/fBtq4A8VmKC2mEOjuXf0ug08XepNAYXEj6qi37QaU7mXB0HHsvGMEIx7oDDkbSH4X0O8yIiIiIiIiV49Te3ludiKMXUl8rQn506St3kr7CRsIvNnx7aWlp6Gzkep3uuBaOWdfyrenXCk/e5CP99uX8SX0/k41tmIq5dtTd/PbjjUaubkV7pRWtud64Sz79++rVsR3cBCd7Co7nTqPqC9HsXZpL1ypX/P2waaMI2vmEPVREDGvTaWXra727el8qoDTFVQlUwAqCsg71p72dhmIstw3mBWdQeCiNUT4N9SLWr1yImap1LY/M14JbFzZm5r63ojI1ch2GLSXl9c1v3WSEg0N+Tqd2EWptHsqhYgB/pgJY/vE2ax4MJOoIFsqwQ/juGBilm4ntnQ7uQ/MZLWvo7r2kry+kPCN71fd628gdXijctUA5Ly/gKxuL5Gx0pZAMNKlOIhIB2U97wiGjSc4YQZPW6hmEybccDPksDc6iy5LMlj9mDUVMagLZwId1VRTIWfOApWrOkycKQTaumG4ow3dPeHTY4VwX1WKw3z8U9IxMrA9cLqBOho9GrUVZyaTlB/Opl1R9LNW1NuQytDPL6FSERERERERaT4lmSyZHUfp8EQHSQYoy1jP6yXDWPZw3U/hubu3h52fU0Avu0Obz/L1KayL4N25rUM5PDC1+r7/FTjYAsid2zp8Tu7n5YTebjcVXnK68ol8d/f2lBNMxJQamyHZ1VeWs5LIN7sQszq09hkQLd4HgDLyNs1j1ge+xKy2SzIAdPCll9t6dn88lYB+dgczH9xHhtsfiLH++V722Wai5u7BN9qZJENjYrZsn/Rzhf2103z1hRNNXY9uaOQB4iJyXbleDoPWGQ31MrF35XxSCSdqkuWQYrcBESwaConTY8k6X1XSOzScaSSS8HoxIx4b6HgVQSs32gF5n+VZznMozSFxZUKTIjK08oNjueQWA5gpfDeRN3Y5LusdEkYYCcyZl0xusQlTcS6pS8bS48EYss4bMPjCidxcii8A5kLSV79BeqOiyCUmagGpR4oxmQrJei2S+W96Mm1QP9zwJ3iyP3vj5hC7K49ik4nC/UnMnpWE56Qwy3ZSDdbhPMMt7YA8co9bznow7U9kxauXUKGIiIiIiIg0n7OZLHl6EXkhS1kY7EqZqczy9aP1esVR/vn6vwmcNKreLXtcfmcktGw9y1OqDhc4/cHrrM+x/Vcn+g+9m/S4lWTbjgKsKOCt2Y8w4a2aBxJYyma+llhV1pTHpr+/TZmtRMgwOr/3Iiv2lVXeVZDyNIOmbrUkI06lEbXoBI8vrTHBD5TmbGZF6lHKqr/czH0op+CteURudWfa0jF0/k9Z5diWVwDcy/BJvch8LY4931hv+WYvy+PS6RQWiu8NUJ6/laiZb+E+7RXGdabqvSmvNfz1aCjm9nTq7EJGRjZl1mRDQep60pvUhojI9eWjjz66LrZQ0oqGehTvimX2PyBsTQT9Wtle9cQ4fR7GlEhiXh9IynRLAgJDP/o/BgmbpzH4gTqmyt2CCV85glFTB9FjEeAZTNTEMPjgTKNj8hu5iJnvT2JynyQA/MdGEfwg5Doq7B5M1JaXMD8Zy6A+cyyv+Rh5/rWZ9GtloHfMTPY+MZk+/wDwJ2x+MEbHNdVgZNrDBpLH9CGyGMCbEcs2E3G/ZQmB34T1pFyYTeSkAVjSKJ70m7CalFn220nVX4ez3AaEs3r4KCaH9iAG8BwQxRNjYW9xg7eKiIiIiIhIS/vyIHtKgOSnGZFs9/rDL/Gvab0o3b2JNNdRrOrXwNP0N/ciYul0nps7lT9tbEX7m85T2jmccSF7ybAWaf/wCywrncOsvz6Cy+3ucLYU199PZ9mjtc99qF62FeVnDRjHDqNzrvUJw9tDiVlSyqx5wxh0U3vcKaX05j7MWDKMTsCBlJUc+RGOjH+QFZW13kvEhlfwPZxK2ntmBg6+l84t1odSDmQepfw8xI3/N3E1Ygi9HdxD5hB/dhGRYx5kCQAudB61tHLlSOnBDI6Ul0HcGDLtavadssHh2lJPpgAAIABJREFUypO6NBRzr6HhdJ46n0cz2tL+pvMQHM5futVOxIiI/BIUFRUxcuRIADIzM6/K7ZMuXrzYqGu/ulhfyctk7MQpzVrf+jWrmrW+xskl8aFBZI3LYN3weg4rBsv2RWYw3OKGwclUj9lkwowBN7fGTczXWf6CGdMPZjC40aiq9ifg8+hh4j9czWBPy7119sPaz1p1N6UOJzV1fEREREREROQqUefWQI6Vm8oo/7ULrq51bDlTUU7Z+XL4jSt1FamqrIyyn8CllSsudcTQYHtOaNY+NNiYpY/NUld96ovZdu0mV1zrOIdDROSXwJZoKCoquioTDf/5z3/YuXMnt912W53X/X/3e+AqWdHQres9HDv+WbPVdSWYdiURc2QEq0MaSDJA4yf1662iaWcZ1Fn+xkuYjG/o3sb081Lar0dTx0dERERERESuEk1IMgC4uLnWf8hwU/a9d2l48r3B9pzQrH1osLEWTjDY1BezziIQEQHAy8uL2NjYq/Yw6F//+te0adOG//znP/z619VPYbh48SKurlUrEK+KMxqGhA5qlgSBh8dtDAkd1AwRNVUhOzcn4/nkYILdr0DzIiIiIiIiIiIiInLN6du371WZZLDp3LkzP/zwAz///DMXL17k4sWL/Pzzz5SXl+PtXfXQ/VWxdZKIiIiIiIiIiIiIiFx9iouLKSoq4ttvvwXAw8MDHx8fbr31Vn4qrwCUaBARERERERERERERESfYEg1XxdZJIiIiIiIiIiIiIiJybVKiQUREREREREREREREnKZEg4iIiIiIiIiIiIiIOE2JBhERERERERERERERcZoSDSIiIiIiIiIiIiIi4jQlGkRERERERERERERExGlKNIiIiIiIiIiIiIiIiNOUaBAREREREREREREREacp0SAiIiIiIiIiIiIiIk5TokFERERERERERERERJymRIOIiIiIiIiIiIiIiDhNiQYREREREREREREREXGaEg0iIiIiIiIiIiIiIuK0G529saioiKKiouaMRUREREREREREREREWoCXlxdeXl4tUvevLl68eLFFahYRERERERERERERkevWT+UVgLZOEhERERERERERERGRS6BEg4iIiIiIiIiIiIiIOE2JBhERERERERERERERcZoSDSIiIiIiIiIiIiIi4jQlGkRERERERERERERExGlKNIiIiIiIiIiIiIiIiNOUaBAREREREREREREREacp0SAiIiIiIiIiIiIiIk5TokFERERERERERERERJymRIOIiIiIiIiIiIiIiDhNiQYREREREREREREREXGaEg0iIiIiIiIiIiIiIuI0JRpERERERERERERERMRpSjSIiIiIiIiIiIiIiIjTlGgQERERERERERERERGn3XilAwA4dvwz1qxLoqTkW4fXh4Q+zJDQQZc5KhERERERERERERERachVsaJhe9q7dSYZLNffYXvau5cxIhERERERERERERGRlldUVHSlQ7hkv7p48eLFKx3E2IlTmqUeD4/bmDgujG5d72mW+qQ+ZkwmcHMzXOlAmsn11h8RERERERERERG5mhUVFREYGAhAZmYmXl5eVziipvupvAK4SlY0NJeSkm9Zsy6p+SosSmWyjw+D4nIw271szoihj08fFuwqbr62LoOcV33wmZqKc1EXkzrVB59XcwAzWUsD6dFjMsn5zRsjABfMmEymamPeslq4PyIiIiIiIlKlLI+d8XMYPX4MU6LXk/2N7UIBe1atZEWtr60cMDWu6gMJDxKZerp54vwmjUjjSg40T22Ndil9KN23nqiIMYweP4e49/Ioq6hRoOQAadaxn/XiZrJLal7PZl30VMv1+HTyao57xWmykxv/foiISP2uh5UMNtdVogGodwumJvMaTFSckdxXXyDxkHXa+3wOK5YkwtBFRDzo2XxtXVMMdAkYgnF4MN3vaIHq/y+RHj1mk/51C9TtUAv3R0RERERERCx+PMCKyX8jzSWYiCemEtphH8+FP03aN3WU//4Ie1IzKCi/rFFek06/8zSj4wu4b9hUIsICOPfPvzHhjQNUDt2pNCLHz2fnzZax7++eyXPjnybtlPX6N2lEjo+joPtfiHhiLL8v20zkkys58KP1emE6z40PJ2pdBgU/1m5fRESarm/fvmzZsoUtW7Zck6sZ7F0Vh0FfzbyHRvFSWhBzFiYRvC0MNrxAQvFg4t8wUi3NcMFM4WefUmhuR3ffzlTtwGPGZDJjuMUNQ0UxuTlnaNfHD0/ryJtL88g9fgaDd2/8vOy27TlvwlRhwM3NgOnzHA6bPel9jzeGG4HzheQeKoRq99i1Y3Z0vTrT5zkcNrnViNXSj+KvcjlxxoB3Dz+8WzkeF8/7I1jqb7DeW7OPJxy2bTYVkpdbiLldd/zudsNhZOdNmL7/CYCfTCZMrQxV2xnVOcZgNpkw3+CGWyszxUc+5QTeVeNV7XqNewxuuBnq6U8DY1nn+2dpgLwjhzljqB6LiIiIiIjIL9ZPBn77yByGjwikPUDfXrQufYQ3PzpN6OBO9J8ylf52xY+sGcmeh5/B6FFHfRXlFJw4QOlNXfD1aeuwSPnZPI4cL8O1qy+d27rUG56l7M+497yXTo4LkHf0BGWulvZcbrC9XkbZTzULu+DqVn97zdeHcmjTi0nzxhLaDSCAAJ9yRk/+N0em9KIXZ9mzKpGykStZO8ras74B+LmGMyEhncDFRlwr3On1xELGPXwvAAF976Z8fDgZR6fSq30aU6buwnf+VAbOT2+4T/XEXF5WBje7Vo1dHa+JiPxS9O3b90qH0Cw09dkgb0ZEv0T6A3OInZXH92/mYIyLZ7Bdgsn8eTILJsyx23bHn7A18Tw/wBu+Tmf2/ZG0mz6Tw3Gx5AAzt+Uz7Z48kqPHMefNwsp6PAdEsT4+HL9WkLO2B0NzpzHTLZVYaxnP+6OIf9JM7GhLPeBJv7nrWTfJD4ODdgC8h69m0zIj3rZGLpwgeVZQZZ14DiZ+m6U/5iNJRD65gPTKfngSPH89qyf41UoKFO+aTZ+nupOSPw1/u7bzNsaSZd2byX96Cpuf8sdAIXsXzWH22qyqbZvuC2PdiucJrpGoy1nbg6Fxln/PeTCdOYPi2bdyMG71jTHFpM/tQ6TnTGYe30Dsh9ZW7ptJyj+m4d/Ker1rCvlP+dtaIrHHUA6/uo/VoZ519qfusTSRFTeZyFer+mT//pn3JzDuiaqxwDOY5zesJsxXZ0CIiIiIiMgvWNt7CR3h4PUbHPyt9E0ar6d1IWJDLxxNrZflvsGsuW9zuq07rpRRSn+Md0PlH8AVp9kT8zTLDxtwdwXKSinvPp34qGDa15zQtpZdsh/atzVQfraUTn/uT7ldy6d3P09k/EFcPFyhoozSip7MWLqA/h3g9M55jF51tEaloSxLn0qveoaj+frgQvugsYTWbMAWvukAu/f58pfp1dMnnR4eRUBSKpklRkI7BDKug4MKbgA6hLJqWyjccIAV9fSn4ZhPkz5vDF+F7SLC9uc5jl4TEfnlsG2fdK2vaLjutk5qET4jmDnXj71vJpMzKJ6ood5V18w5JEbM4cTQFA7l55Ofn09GnDc7J8aQarf1T9LGE4zYsY9Dh/YRdo+ZnLWRzPnAn5d2HCI/P5/jH65jxLcxjJ2fXjUZvyuZE/dv4nh+PofenIn3hzGMmn6CMZn55OcfYtNT7chasp1P7Q4zSNp7hic+OE5+fj6HtkXR+YPJRK7NrSqwK4FPO6+2xLpvHeGeqbywKctyHsIt7eg3/X27fvTj8KJYtjfy3IKkvT8RvsMS27vzg8mJ28DeYuBCG9p0M7J0n6Xe/EMpzCSJ2bZ27fhPOMSh9dMAIy/tOsShJUY8GznGrN/DT5N2WPqeFkXw/lg2fOD8ORr1jWVx2mxGbfZkXmZVn8Z8G8PstTmYKWbvxliyBq3jeL5lPFJmB+Pt5nQoIiIiIiIi16f8razLCmDwH2o+yV9G5rpEykaG09/RQ/4/ZrJi7h58529m24YNbNywleRIyMyqKlKwbT7Lvx/F2s0b2Pj3DWzcnMjj38ex5J3a5x9Yyg5n7Vtb2Pj3DSS/lUhQ3h7ybAUKtxIVX8rjq7da6tqwlbXDS1m+NI3TQPvBr/Cv9F2Wr3c3EOHngu+UYfUmGZq7D7XGb8smykP7W2L48ggHXDpxR82xdLsbvw5H+arAQQ0Zm/hn+SOEdLe+0MjVBs7HLCLyy2M7DDowMPCaP69BKxoapZC8Q9bJ+uw95H49GG/rXv7m7J3EHunHtKk/cfhD628Dd/SmPwvYk1PMYGs23jh/HiN8rZstmbPYGZeL8dX1jPC1zD4b7ggmYvY0kh/bTtZ061PznmMYM9QbA2Do04/+gHnyE9bVFG70Cx4Irx6muLQq0rDIKIw+lidB3O4LJypyLwPi95I7wc9SwHMmEZP8cAPwDGagERKPF2MCPH2MDCGLvev3coZ2dPbqTm9iKD4L+DQ8SsZxYwj2tMTm9+AQjIsiySuKB083/B8dSO7uZBLzTbj59MazJxR/ZW3XvpJWbri1+Q0Av3Fzw80NzBkNjPEg672DxjDmAUttbj2MDHkwhsjPC4nHG2fUPZZuHH4zHQY8j2dhFlnWxSHe9/uTuzGLvKfCaefjBxuTSLy/DUZ/P/yHhzkVg4iIiIiIyHXrVBqRT23CdUJi7WTCsU2syPoDEZEONzCi/JNM9tw1io19XCtfc/UPJ+KBNN4EoIDMHQX4BrlTsC8b2zy6a9dOHPnfbEoHh+JeeWcBmTtOY5w2jE62yfQb2hMaMYo3J1v+4C7ISKPg3mDcC7LJtlXWxpdOx/aQXRJKaOXWTmUcWPU0/7xzEWsHt6+3+83bB3tlHEiYyHOHjSxbbdkGiQoo93B3UN4FVzeoedplWc5KJsQcwLh4Db5N2s6ooZgDmlLZL09JOs/N3lyV4KpP0DNsHHdvS0ckIi3sWk8u2FOioREK02J54V0/pq2JwDx3MvNXDqHfC8G4AaazhUAhWVsSKrfYASCoH352Kz+7e9tNp5cWU1jzNcDg04XeJFBYbF0lGeBda4rc27NdvbG2a1N9uWkbNzcopmrlgIM6bXLXj2JsdCG9J4XR2/0Ee/+RSjrQvY7yNVXrj/0vIqV7WTB0HDvvGMGIBzpDzgaS3wUa+ftFY8eYrt52SYvfXPKnu+6xLKY4Azy7ppNQ7WfBb+jXzQ0w4P/UZlLcYlkRN4nY48V43h/O0mVRtbaKEhERERER+UU6tZfnZifC2JXE15qQP03a6q20n7CBwJsd315aeho6G6l+pwuulXP2pXx7ypXyswf5eL99GV9C7+9UYyumUr49dTe/7VijkZtb4U5pZXuuF86yf/++akV8BwfRya6y06nziPpyFGuX9sKV+jVvH2zKOLJmDlEfBRHz2lR62epq357Opwo4XUFVMgWgooC8Y+1pb5eBKMt9g1nRGQQuWkOEf0O9qNUrJ2KWSm37M+OVwMaVvamp742IXI1sh0F7eXld81snKdHQkK/TiV2USrunUogY4I+ZMLZPnM2KBzOJCjLg1tYbaMMT8S9htPsfs9kMBgPwtYM67/Cmuyd8eqwQ7qua9jcf/5R0jAys/6GHehWeMQFVe/Sc+boQfHtjgFrbFFWXw97oLLosyWD1Y9aYBnXhTGCk88FYFWcmk5QfzqZdUfSzzt33NqQy9PPG3d/gGNPI7ZEu2P37/PecaaB43WPpiWcQtAuMYtMkP0cBAQb8/vt51o19HkpzSZo/iHFxvcmPMzYuVhERERERketVSSZLZsdROjzRQZIByjLW83rJMJY9XPcfx+7u7WHn5xTQy+7Q5rN8fQrrk3vu3NahHB6YWn3f/wocbAHkzm0dPif383JCb7ebCi85XflEvrt7e8oJJmJKjc2Q7Oory1lJ5JtdiFkdWvsMiBbvA0AZeZvmMesDX2JW2yUZADr40sttPbs/nkpAP7uDmQ/uI8PtD8RYpwHKPttM1Nw9+EY7k2RoTMyW7ZN+rrC/dpqvvnCiqevRDY08QFxErivXy2HQOqOhXib2rpxPKuFETfLHALgNiGDRUEicHkvWeTAEDSHqvmTmz04gq8iEyVRM7uZIAgPH2R1cXJM/wZP92Rs3h9hdeRSbTBTuT2L2rCQ8J4VhvMP5iJPnRZLwYaEljrQFzF+SS/A4I34N3mnA4AsncnMpvgCYC0lf/QbpzodSVfMt7YA8co+bADDtT2TFq/XccAN48il7dmWR82EuJqfG2J4n3l09YfMGko8UYyrOJXXZCpIauKvusfRm4JgwziyZz4K0XIpNJkxFe4kd2ZUBS7MwX8gh4cGuBM5OJrfYhOlGQ63DtEVERERERH6Rzmay5OlF5IUsZWGwK2WmMsvXj9brFUf55+v/JnDSqHq37HH5nZHQsvUsT6k6XOD0B6+zvnIZfCf6D72b9LiVZJtsdRfw1uxHmPBWzQMJLGUzX0usKmvKY9Pf36bMViJkGJ3fe5EV+8oq7ypIeZpBU7dakhGn0ohadILHl9aY4AdKczazIvUoZdVfbuY+lFPw1jwit7ozbekYOv+nrHJsyysA7mX4pF5kvhbHnm+st3yzl+Vx6XQKC8X3BijP30rUzLdwn/YK4zpT9d6U1xr+ejQUc3s6dXYhIyObMmuyoSB1PelNakNE5Pry0UcfXRdbKGlFQz2Kd8Uy+x8QtiaCfq1sr3pinD4PY0okMa8PJGW6P+Er1nFm3gJGBcZai/RjWtxqRvjgeEUD4DdhPSkXZhM5aQAJ1nr7TVhNyqx+lzQpHTYxmMNzg+iRb63zqU3ED2/MGQV+hMXMZO8Tk+nzDwB/wuYHYyS3oRsb5DYgnNXDRzE5tAcxgOeAKJ4Yi+WgaEd6DGbphCxmR48ilZmk5E+rf4wbwX/4UsL2jmPOQ6nMwZN+s+fx/KAcsuq5p76xdBsQxfro2UQuGkTSU5by3sNfYt3UfhhuhPCXn+fwk3MY1GeOJdyuI1i9VqsZRERERETkF+7Lg+wpAZKfZkSy3esPv8S/pvWidPcm0lxHsapfA0/T39yLiKXTeW7uVP60sRXtbzpPaedwxoXsJcNapP3DL7CsdA6z/voILre7w9lSXH8/nWWP1j73oXrZVpSfNWAcO4zOuectBW4PJWZJKbPmDWPQTe1xp5TSm/swY8kwOgEHUlZy5Ec4Mv5BVlTWei8RG17B93Aqae+ZGTj4Xjq3WB9KOZB5lPLzEDf+38TViCH0dnAPmUP82UVEjnmQJQC40HnU0sqVI6UHMzhSXgZxY8i0q9l3ygaHK0/q0lDMvYaG03nqfB7NaEv7m85DcDh/6VY7ESMi8ktQVFTEyJEjAcjMzLymt0/61cWLFy9e6SDGTpzSrPWtX7OqWetrLLPJhBkwuLk1PllgNmGy3ITbpWQYvk5l8v2RdN+Wz7T7zJhMZufqvGDG9IOT9zbAMj4G3BpbsdmM2VB9NYBTY1x1t2VcbnDDrVU9xZoylrbxqqPOJvdZRERERETkl67OrYEcKzeVUf5rF1xd69hypqKcsvPl8BtX6ipSVVkZZT+BSytXXOqIocH2nNCsfWiwMUsfm6Wu+tQXs+3aTa641nEOh4jIL4Et0VBUVHTNJhp+siyduzpWNHTreg/Hjn/WbHVdKU5NfrfAhD6XMrF9Y8tNijd5fAy1txxyLsFQebcTfWvgngbG69LiFRERERER+QVqQpIBwMXNtf5Dhpuy771Lw5PvDbbnhGbtQ4ONtXCCwaa+mHUWgYgIAF5eXsTGxl4Xh0FfFWc0DAkd1CwJAg+P2xgSOqgZIhIRERERERERERERaVl9+/a95pMMcJVsnSQiIiIiIiIiIiIiItcW29ZJV8WKBhERERERERERERERuTYp0SAiIiIiIiIiIiIiIk5TokFERERERERERERERJymRIOIiIiIiIiIiIiIiDhNiQYREREREREREREREXGaEg0iIiIiIiIiIiIiIuI0JRpERERERERERERERMRpSjSIiIiIiIiIiIiIiIjTlGgQERERERERERERERGnKdEgIiIiIiIiIiIiIiJOU6JBREREREREREREREScpkSDiIiIiIiIiIiIiIg4TYkGERERERERERERERFxmhINIiIiIiIiIiIiIiLitBudvbGoqIiioqLmjEVERERERERERERERFqAl5cXXl5eLVL3ry5evHixRWoWEREREREREREREZHr1k/lFYC2ThIRERERERERERERkUugRIOIiIiIiIiIiIiIiDhNiQYREREREREREREREXGaEg0iIiIiIiIiIiIiIuI0JRpERERERERERERERMRpSjSIiIiIiIiIiIiIiIjTlGgQERERERERERERERGnKdEgIiIiIiIiIiIiIiJOU6JBREREREREREREREScpkSDiIiIiIiIiIiIiIg4TYkGERERERERERERERFxmhINIiIiIiIiIiIiIiLiNCUaRERERERERERERETEaUo0iIiIiIiIiIiIiIiI05RoEBERERERERERERERp914pQMAOHb8M9asS6Kk5FuH14eEPsyQ0EGXOSoREREREREREREREWnIVbGiYXvau3UmGSzX32F72ruXMSIRERERERERERERkZZXVFR0pUO4ZL+6ePHixSsdxNiJU5qlHg+P25g4LoxuXe9plvquFWaTCdzcMFzpQFqcGUtXHfT0ghmT2YBbq8sflYiIiIiIiIiIiEhTFRUVERgYCEBmZiZeXl5XOKKm+6m8ArhKVjQ0l5KSb1mzLqnZ6st9fRA+PjFkmWteKSR5rA8+s9IxNVTJ/gR8fCaT+nWzhVWN+cNYAnv0YPKbhY0oXUzqVB98Xs0BIOdVH3ymplLcMqE1MzNZSwPp0WMyyfnA16lM9vEhYT9AIckTu9LjgVgH75UDF8yYTCYaU1RERERERESaWVkeO+PnMHr8GKZEryf7G9uFAvasWsmKWl9bOdDgH98WBxIeJDL1dPPE+U0akcaVHGie2hrtUvpQum89URFjGD1+DnHv5VFWUaNAyQHSrGM/68XNZJfUvP7/2bv7qKjPO///z64J00R2PJKMIS647AZjZPxZgqtVCudkNLuOXxK0WovaBu+CNwGCtQr1eFMTl9oYwoaICQatiI3KMZpAa8Q2kZyFYiorGldIrGRLgGOImPFkdmycaVh/fwwDwz1MsN69HudwTpzP9Xlf7+ua/AGf9+e6rhPs2pjovp5VTE3HeW9u5ERB378PERHp2e2wksHjtio0AD1uwdRf5ugZmMml5ESHR9K15RS/D3GPR2IcsN58YwgZx4yYOCzmYTc4k+vNwMgJM7DOtjDmwY7XhjHm8TisM8cxsi/LOv47l7FjUym+TsUfERERERER6cZXp9m67CcU+VlIXpJI7PAKnktYQdHn3bT/sppjhaXUuf6mWd6SGn+7gqey6nh0ViLJ8RP43zd+wuLXT9M6dReKSFm0niP3uOd+ckAZzy1aQdGFluufF5GyKJO6MT8geckCvuvYR8oz2zj9Vcv1+mKeW5TA2l2l1H3VuX8REem/iRMnsn//fvbv339LrmbwdlMcBn3TCrMSH51OWtlJVkVHtm5NVH+8kBIS2PtYW5nBaauh6txFDMHjMAd1/bTbabfjxNBh6x8ndrsTDEaMBuBrJ02fVnH+ooHgsWaCB3e4f5AR42AnTdUnuWiKxPxgJMmbx2G4t32fzoYqTtY7GTbKTGhA3zdVcjbVUFXT8zj42on9L04MRiPYaqg6Z8fYTT/d5dHlWEyea/XUVNXjHDYG80NtW0KZJiWzJcJA552TDJi/v5YtzYa2wk9383jFjv3LqwBctduxD/b6PnqYexERERERERkAVw3845NpzI6LIhBgYjh/b3uSAx80Ejt9BJOXJzLZq3n1jjkce+JnWO/vJl6zi7rzp7HdPZKwkKFdNnFdrqH6nAP/UWGEDvXrMT13278S8J3RjOi6ATUfncfh7+7Pb5DncweOqx0b++Fv7Lm/gRuDC4aEs3TdAmIfAZjAhBAXTy37A9XLwwnnMsdey8UxZxs757WMbOIEzP4JLM4uJuoXVvybAwhf8nMWPjEagAkTH8K1KIHSjxIJDyxieeJRwtYnMm19ce9j6iFnl8MB9/i3zV03n4mI3CkmTpx4o1MYECo09CiYyFgLrC7h5MpIIg0AVRTvKcf0TBLjDMCVGgo2LiTNa+si0+NryctKwNzhQXXNvrnE7LCwt2xVSyxwHt/KlLklLHnnMPHkk/LMBoprWyNhWZ9HzmIzBpooXjOeFNMqVn2YQcYpYOUhamfXkzophTFv1ZL0aNf5RCzYRdZGC8E9DfVKFfmpy9hwuPdx8N+5jP3+WZJWGijI9Gy9ZCIydTu7nolwFwZ6zKObsTwbSnnmMlJeKW/dzsk0KYEtL67FEgRNR1MZ/+wYDtUmEdEhpcqdY5l5LouKbdMxVnc/j1U7xzIz0/1p2tRi0mJ6v+f2P/tCRERERETkb2ToaGLjuvh8UBd/eX1exPaikSTvDqerR+uOqtdZveY3NA4NwB8HNiZjfQha//htbuRY+gpeOmsgwB9w2HCNWUnWWguBHR9ot7TdfAoChxpwXbYx4t8m4/LqufG950nJ+hC/+/2h2YGt+Tv8dMsGJg+HxiPreOq1jzoEjeXF4kTCe5iOgRuDH4HRC4jt2IEnfftp3qsI4wcr25dPRjwxjwn5hZRdshI7PIqFw7sIMAgYHstrb8XCoNNs7WE8vefcSPG6+Xwaf5Tk1j/su/pMROTO4dk+6VZf0XDbbZ000ILHW7F4b59UXc7b1SbiosdhwEnlzhTS3o/ghXfOUFtby7nju4j7Ip0F64s7nX1gnhqPpSnbaysmO+WHs2l6LB5rGHDvMCJXvsuZ2lpqa2spzYzk7KYM3q71CpK3m/M/PEzFmTNU/NjcoYeWfGriOHTGHaOvdhOcAAAgAElEQVS2LIvgwwtJL+rlJIa7jAwbv4p3ve6L/DCdjHe6O/uhmIIzY9heWUtt7TlKt0/j6palpL9r73seHcZSfyCFea9cJS6vwn1P5V7mX32b9EOV/TtPoYd5jFh8hjN5SYCVF46e4cxmK6Ze7hEREREREZHrpPYgu8onMP17Hd/kd1C2KxfHnAQmd/WS/1dlbF1zjLD1+3hr92727D5IQQqUlbc1qXtrPS99OY+d+3az51e72bMvlx99mcnm33Y+/8DddjY739zPnl/tpuDNXKJrjlHjaVB/kLVZNn6Uc9Ada/dBds628dKWIhqBwOkv8/vio+6fw7tJNvsRtnxWj0WGgR5Dp/nbvxdX7GR3Dn+u5rTfCB7sOJfGhzAP/4hP67qIULqXN1xPMmVMywd9XG3ge84iIncez2HQUVFRt/x5DVrR0JuQycyIgZSj5SRHW6gvfZuqsCVsmWQAZzlHMquwvpJHXJh70x7DgxaSU5MomPs25SutTG8Xaxpxs9NYVlRCcrQVo62c4l9D3PZp7pcVQqzMoJySvBIuMozQoDGMI52my0BIS4yYdayba8bkiel9zoDzJEcyq4h8NpmrVeW4fzcxMe4x2PD+SZpix3U/TkMw1plQ/n4+JZ/BsFHBjImA9M+aoMu1EJEkr0kgIgDAQPDUtSQvyGfhO+UkRxv7lke7sdRTUFSCaeUhVj3WMrqASJLeqiCp1y+pw1B6nEcjxiHfBuDbRiNGY1/u6WcCIiIiIiIi0rsLRaQ8uxf/xbmdiwkf72Vr+fdITulyAyNc/1XGsX+ex57x/q2f+UckkPxYEQcAqKPsnTrCogOoqziB5zm6/6gRVP/nCWzTYwlovbOOsncasSbNYoTnYfqgQGKT53Fgmc3dorSIutEWAupOcMITbEgYIz4+xolLscS2bu3k4PRrK3jjnzaxc3pgj8Mf2DF4c3A6+2meO2vlxRz3Nkg0g+v+gC7a++FvhI6nXToqt7E4/TTWX+wgrF/bGfWW84T+BLvzXCrmudR9bQWunkT/jD0LR1/vjETkOrvViwveVGjolYnIqVZ4toSTK4dQtaMK89NbMAPYmqgHxgSb2t1hCBnJOLKp77SIwIhlZhKmuQUcSbQSWVFAgSmp9ayHqrx5LNhYz7il8YwLOE/JrwspBsZ4hxgVjKljWI+WfOpL88k+5X0hksiHe9kAqDqfefM3UD8hgfixwzj/bj6FR4GOiya8xjLk3najZkgA0OTsex7txtJEUymMm93jBk990qd5HIB7RERERERExEcXSnguNRcWbCOr0wP5RopyDhK4eDdR93R9u83WCKFW2t/ph3/rM3sbX1zwx3X5Q/7Y7u/SMGInjeiwFZONLy48xD/+Q4dO7hlMALbW/vy/vsypUxXtmoRNj2aEV7DGwnWs/fM8dm4Jx5+eDewYPBxU70hj7QfRpL+aSLgnVmAgoRfqaGymrZgC0FxHzceBBHpVIBxVr7N6YylRm3aQHNHbKDqNyoecpdXQyfz05ai+tb27v9+NiNyMPIdBBwUF3fJbJ6nQ0AemqBnEsYyS7QaONJlZEt3y9P3BYMaY4OTH9fBo2wNy57mTFGNlWiDQYWWgYdI0loRlU3y8EPueEsxPe85rqKRkYzkjN5eSM7clVsxILkal9D3RABPBwJBlObwwte2gapxOMBig02ZObSrf3UD5Iy9Qui2uZf2ClZFN0XTfez0XLwMPev5t52I9MNSIIcDgQx4mTI/ByY/P44w1tZ6L4LTbwWjsxzkJvszjAMy9iIiIiIiI9M2lMjanZmKbndtFkQEcpXlsvzSLF5/ofkVAQEAgHPmEOsK9Dm2+zGcXaFmUH8B9w13wWGL7ff+b6WILoADuG/4JVZ+4iH3A61H4pcbWN/IDAgJxYSF5eYfNkLziOSq3kXJgJOk5sZ3PgLjuYwBwULN3HavfDyM9x6vIADA8jHBjHu/9MZEJkV4HM39YQanxe6S3/Cns+NM+1q45RthGX4oMfcnZ/ZDkr83e1xr59H986Op2NKiPB4iLyG3ldjkMWmc09EVAJJbZkL89t+08BQAisCyLoCQzjYyjNTTZ7dSfyid1dT6mpfFYH+wqmBnrQgsla1JIr7YQP9WzZMCAIQzOV1XR9DXgrKc453WK+5OnIZIZ6yMoWJdC9vF67HY7TdUFpERFsfBAd2cttNw62AwfV1HVBOCk/nAurx/t6Y4q0tduoLC6Cbu9nvJXU1h/wERSTCRGn/IIZtqP4+HVNDYcqKLJbqepupD0+WN5fHN5P85o6MM8DgITJzl2tJzK41U0DcTci4iIiIiISO8ul7F5xSZqpmzh5xZ/HHaH++erluvNH/HG9j8QtXRej1v2+P2LlVhHHi8dajtcoPH97eRVev41gskzH6I4cxsn7J7YdbyZ+iSL3+x4IIG7bdmruW1t7TXs/dVvcHhaTJlF6O9+ydYKR+tddYdWEJN40F2MuFDE2k3n+dGWDg/4AVvlPrYWfoSj/ccDPAYXdW+uI+VgAElb5hP6f47WuXU1A4xm9tJwyl7N5NjnLbd8XsJLmcWMiI8lbBC4ag+ydtWbBCS9zMJQ2r4bV6fp70FvOQcyItSP0tITOFqKDXWFeRT3qw8RkdvLBx98cFtsoaQVDX1iJHJqPBzIxxIT2e7EAvPiPA59nUrK0sfJBsBE5OIcDq2O7PYt/OApccRRQsHsOKa17v9vJj59FSVLljH+1wARxK+3YKWqX5maF2ex6+IGNsyNJsOTz7NZ5MwOpqcVDeY5m1j17lKWjc8HIGLBWixT6aF3K0lPGCiYP56UJoBg4l7cR/Ikg895GB9fy74XnSzbEsP41e7PgmOeJ+fZ7ueyi5H0Po9jp7NlcTmpG+dRyCoO1SYNyNyLiIiIiIhIL/78IccuAQUriCvw+vyJF/h9Uji29/ZS5D+P1yJ7eZv+nnCSt6zkuTWJ/OuewQTefQVbaAILp5RQ2tIk8Il/50VbGqt/+CR+DwTAZRv+313Ji9/vfO5D+7aDcV02YF0wi9CqK+4GD8SSvtnG6nWziLk7kABs2O4Zz083z2IEcPrQNqq/gupFU9naGnU0ybtfJuxsIUW/czJt+mhCr9sYbJwu+wjXFchc9AcyO+QQ+wAETEkj6/ImUuZPZTMAfoTO29K6csT2YSnVLgdkzqfMK3LY8t1drjzpTm85h89MIDRxPd8vHUrg3VfAksAPHulciBERuRM0NDQwZ84cAMrKym7p7ZO+de3atWs3OokFTy8f0Hh5O14b0Hh94rRjdwIGI8a+PxXv7Gsn9r84v3kcH/Nx2u04MWDs6aZT2YR8/yxZx3OYbnLna7jXiKGrspUveXjmYJAR4+C+595ljJ76dTpxGgxtRYyBmnsRERERERHxXbdbA3XNZXfg+js//P272XKm2YXjigu+7U93TdqCOXBcBb/B/vh1k0Ov/flgQMfQa2fuMQ5IrJ70lLPn2t3++HdzDoeIyJ3AU2hoaGi4ZQsNV91L526OFQ2PjHqYj8/9acBi3RAD9XD6rl4e8veVj/kY+nUeAr3n60seAzEHfYnhXWQYqH5FRERERETkm+lHkQHAz+jf8yHD/dn33q/3h++99ueDAR1Dr51d5wKDR0856ywCEREAgoKCyMjIuC0Og74pzmiYERszIAWC+++/jxmxMQOQkYiIiIiIiIiIiIjI9TVx4sRbvsgAN8nWSSIiIiIiIiIiIiIicmvxbJ10U6xoEBERERERERERERGRW5MKDSIiIiIiIiIiIiIi4jMVGkRERERERERERERExGcqNIiIiIiIiIiIiIiIiM9UaBAREREREREREREREZ+p0CAiIiIiIiIiIiIiIj5ToUFERERERERERERERHymQoOIiIiIiIiIiIiIiPhMhQYREREREREREREREfGZCg0iIiIiIiIiIiIiIuIzFRpERERERERERERERMRnKjSIiIiIiIiIiIiIiIjPVGgQERERERERERERERGfqdAgIiIiIiIiIiIiIiI+u8vXGxsaGmhoaBjIXERERERERERERERE5DoICgoiKCjousT+1rVr165dl8giIiIiIiIiIiIiInLbuupqBrR1koiIiIiIiIiIiIiIfAMqNIiIiIiIiIiIiIiIiM9UaBAREREREREREREREZ+p0CAiIiIiIiIiIiIiIj5ToUFERERERERERERERHymQoOIiIiIiIiIiIiIiPhMhQYREREREREREREREfGZCg0iIiIiIiIiIiIiIuIzFRpERERERERERERERMRnKjSIiIiIiIiIiIiIiIjPVGgQERERERERERERERGfqdAgIiIiIiIiIiIiIiI+U6FBRERERERERERERER8pkKDiIiIiIiIiIiIiIj4TIUGERERERERERERERHx2V03OgGAj8/9iR278rl06Ysur8+IfYIZsTF/46xERERERERERERERKQ3N8WKhreLDndbZHBf/y1vFx3+G2YkIiIiIiIiIiIiInL9NTQ03OgUvrFvXbt27dqNTmLB08sHJM7999/H0wvjeWTUwwMS71bhtNvBaMRwoxMZEE7cw7kxo+n3XF6x4zQYMdwUa4NERERERERERETkVtHQ0EBUVBQAZWVlBAUF3eCM+u+qqxm4SVY0DJRLl75gx678AYtXtT2GkJB0yp0dr9RTsCCEkNXF2HsLciqbkJBlFH42YGm14zyeQdTYsSw7UN+H1k0UJoYQ8kolAJWvhBCSWEjT9Umte58VsiwkhOxTHXNyUr4lirFjl1FQe/3TcNrt2L2+277MZVPRMkJCsqkEqC1goXksUZnldPpfpOsOsdv71FJEREREROT25ajhSFYaTy2az/KNeZz43HOhjmOvbWNrp5+DnO71j2+309lTSSlsHJg8Py8ixbqN0wMTrc++yRhsFXmsTZ7PU4vSyPxdDY7mDg0unaaoZe5X/3IfJy51vH6CXRsT3deziqnpOO/NjZwo6Pv3ISIiPbsdVjJ43FaFBqDHLZj6yxw9AzO5lJzo8HC4tpzi9yHu8UiMA9abbwwh45gRE4fFPOwGZzIQDIycMAPrbAtjHrzefVWSO3YsqUfbyiz9nssHx2CZbWXGhJF9WgHRdDSVsWNz3UUKERERERGRO9FXp9m67CcU+VlIXpJI7PAKnktYQdHn3bT/sppjhaXUuf6mWd6SGn+7gqey6nh0ViLJ8RP43zd+wuLXT9M6dReKSFm0niP3uOd+ckAZzy1aQdGFluufF5GyKJO6MT8geckCvuvYR8oz2zj9Vcv1+mKeW5TA2l2l1H3VuX8REem/iRMnsn//fvbv339Lrmbwpg1fehJmJT46nbSyk6yKjmx9mFx/vJASEtj7WFuZwWmroercRQzB4zAHdf3Y2Wm348TQYVsgp/std4MRowH42knTp1Wcv2ggeKyZ4MEd7h9kxDjYSVP1SS6aIjE/GEny5nEY7m3fp7OhipP1ToaNMhMa0PdtiJxNNVTV9DwOvnZi/4sTg9GIwVZD5Tk7Ru9+vK+3JY/d2XHsnZkmJbMlwkC7Zt3MSdt8dJHbvS3bGTnt1FSf5aIhmHEPB7s/+9qJ/S9fchXgypfY7QZ3rj3NZZOBMWGh7ZM1mIlbvwWnwavc5LRT/8lZ6p3DGBMW2joOp93Ol1cArvKl3Y7dO+9u7hEREREREbntXDXwj0+mMTsuikCAieH8ve1JDnzQSOz0EUxenshkr+bVO+Zw7ImfYb2/m3jNLurOn8Z290jCQoZ22cR1uYbqcw78R4UROtSvx/Tcbf9KwHdGM6LrBtR8dB6Hv7s/v0Gezx04rnZs7Ie/sef+Bm4MLhgSztJ1C4h9BGACE0JcPLXsD1QvDyecyxx7LRfHnG3snNcysokTMPsnsDi7mKhfWPFvDiB8yc9Z+MRoACZMfAjXogRKP0okPLCI5YlHCVufyLT1xb2PqYecXQ4H3OPfNnfdfCYicqeYOHHijU5hQKjQ0KNgImMtsLqEkysjiTQAVFG8pxzTM0mMMwBXaijYuJA0r+12TI+vJS8rAfPg9tFq9s0lZoeFvWWrWmKB8/hWpswtYck7h4knn5RnNlDcum2QCcv6PHIWmzHQRPGa8aSYVrHqwwwyTgErD1E7u57USSmMeauWpEe7zidiwS6yNloI7mmoV6rIT13GhsO9j4P/zmXs98+SlDqEwi0F1LfkOv2VQ2TFBrdezzqew/SWlQlNR1MZ/+wYDtUmEdFDGh3bOT8pYMPiNK+tlIKxbswha0EwJZvGsqzpBUrz4lrHVv/WMqJXDyOn8gUsn2azcEkG5Z5FCyYLz+/OId6Zy9jvZ7g/W/M4xWus7lwp7jCXVeSmLCD93ZYApkhWPeVdbKgkd+xMzr5SQU6sifp300lbk9vWHxHE78ji+ce/7f7uWs4zXzg22/3dPRvRwz09flsiIiIiIiK3pqGjiY3r4vNBXbxx9XkR24tGkrw7nK4erTuqXmf1mt/QODQAfxzYmIz1IWj9A7G5kWPpK3jprIEAf8BhwzVmJVlrLQR2fKDd0nbzKQgcasB12caIf5uMy6vnxveeJyXrQ/zu94dmB7bm7/DTLRuYPBwaj6zjqdc+6hA0lheLEwnvYToGbgx+BEYvILZjB5707ad5ryKMH6xsXz4Z8cQ8JuQXUnbJSuzwKBYO7yLAIGB4LK+9FQuDTrO1h/H0nnMjxevm82n8UZJbHw509ZmIyJ3Ds33Srb6i4bbbOmmgBY+3YvHePqm6nLerTcRFj8OAk8qdKaS9H8EL75yhtraWc8d3EfdFOgvWF3c6+8A8NR5LU7bXVkx2yg9n0/RYPNYw4N5hRK58lzO1tdTW1lKaGcnZTRm87X1eQd5uzv/wMBVnzlDxY3OHHlryqYnj0Bl3jNqyLIIPLyS9qJeTGO4yMmz8Kt71ui/yw3Qy3unuvIJiCmoi2HWmltqaCnJ+DIWbCqnqy6T2lbOcrXPSOBbxQkte5yjNjOBk3usUNxixzFuF+f18iqs9N1RRvKsE88o4LAFNlOzJoDxmF+dqa6mtPcOhVAvBRuD/S+DMmV0kAdbN73LmzBasnbZqclK+bQHpH0bywlH3d3tm93TO7+n+DJAh94VifbHCPX+1Zzi0EvLXFFDuNGHdfIZ3N1uBJHadOcOZxRG93DOQEykiIiIiInKTqj3IrvIJTP9exzf5HZTtysUxJ4HJXb3k/1UZW9ccI2z9Pt7avZs9uw9SkAJl5W1N6t5az0tfzmPnvt3s+dVu9uzL5UdfZrL5t53PP3C3nc3ON/ez51e7KXgzl+iaY9R4GtQfZG2WjR/lHHTH2n2QnbNtvLSliEYgcPrL/L74qPvn8G6SzX6ELZ/VY5FhoMfQaf7278UVO9mdw5+rOe03ggc7zqXxIczDP+LTui4ilO7lDdeTTBnT8kEfVxv4nrOIyJ3Hcxh0VFTULX9eg1Y09CZkMjNiIOVoOcnRFupL36YqbAlbJhnAWc6RzCqsr+QRF+bePsfwoIXk1CQK5r5N+Uor09vFmkbc7DSWFZWQHG3FaCun+NcQt32a+2WFECszKKckr4SLDCM0aAzjSKfpMhDSEiNmHevmmjF5YnofMu08yZHMKiKfTeZqVTnu301MjHsMNrx/kqbYcd2P0xCMdSaUv59PyWcwbFQwYyIg/bMm6HIthIn5T8URanT/t3V6HPz6LDWfQcfyh6+cJ0rIbrKStdrTj4HgmVlUzGxpEDSd+McyyPhtOfFhkXD8CK9XW1j1agQGnAwLMcOefHInDcEaYSZidnxrbKNxCN8GGDwEo7GLkzacJyl5tQnrK+uIG+W+bgyLY936Egqf7Tpf46NxTKsupmB7PfaAYMY9OAaaamiygeFBI0MGA3ybIUZj69kePd3DdT+nQkRERERE5Aa6UETKs3vxX5zbuZjw8V62ln+P5JQuNzDC9V9lHPvneewZ79/6mX9EAsmPFXEAgDrK3qkjLDqAuooTeJ6j+48aQfV/nsA2PZaA1jvrKHunEWvSLEZ4HqYPCiQ2eR4HltncLUqLqBttIaDuBCc8wYaEMeLjY5y4FEts69ZODk6/toI3/mkTO6cH9jj8gR2DNwens5/mubNWXsxxb4NEM7juD+iivR/+Ruh42qWjchuL009j/cUOwvq1nVFvOU/oT7A7z6Vinkvd11bg6kn0z9izcPT1zkhErrNbvbjgTYWGXpmInGqFZ0s4uXIIVTuqMD+9xf0w3dZEPTAm2NTuDkPISMaRTX2nRQRGLDOTMM0t4EiilciKAgpMSa1nPVTlzWPBxnrGLY1nXMB5Sn5dSDEwxjvEqGBMHcN6tORTX5pP9invC5FEPtzLxv/V+cybv4H6CQnEjx3G+XfzKTxKD1WDcQR7/85017d7ju8D++V6YAzB3T5wD2ba3DjSlhZS8vQYOJRN0+wcpoUAGIh4dh+HjBlszVxKxrkmTJMS2PLiWix9WYXUzXdrCh7TdXvslGyMYeHhYOLmWgjlJLsPHQF6KO74dI+IiIiIiMht4EIJz6XmwoJtZHV6IN9IUc5BAhfvJuqerm+32Roh1Er7O/3wb31mb+OLC/64Ln/IH9v9fRxG7KQRHbZisvHFhYf4x3/o0Mk9gwnA1tqf/9eXOXWqol2TsOnRjPAK1li4jrV/nsfOLeH407OBHYOHg+odaaz9IJr0VxMJ98QKDCT0Qh2NzbQVUwCa66j5OJBArwqEo+p1Vm8sJWrTDpIjehtFp1H5kLO0GjqZn74c1be2d/f3uxGRm5HnMOigoKBbfuskFRr6wBQ1gziWUbLdwJEmM0uiW56+PxjMGBOc/LgeHm1769957iTFWJkWCHRYGWiYNI0lYdkUHy/EvqcE89Oe8xoqKdlYzsjNpeTMbYkVM5KLUSl9TzTARDAwZFkOL0z1PqDYCQYDdNrMqU3luxsof+QFSrd5zjuwMrIpmn703llz239+abf3+3ajKRQTJzlfCxGeFR04sdsMGFt+CTI+Np0k0zwKdpgwHDCRtM9C28gNmH/8PLsWPA+2KvLXx7AwcxwVmdbuizUeLXPZ8butqSoHIju3/6yEgrx6Eva8y9rolqJOhIHC2T28h+DLPSIiIiIiIre6S2VsTs3ENju3iyIDOErz2H5pFi8+0f2KgICAQDjyCXWEex3afJnPLtCyKD+A+4a74LHE9vv+N9PFFkAB3Df8E6o+cRH7gNej8EuNrW/kBwQE4sJC8vIOmyF5xXNUbiPlwEjSc2I7nwFx3ccA4KBm7zpWvx9Geo5XkQFgeBjhxjze+2MiEyK9Dmb+sIJS4/dIb/mz1/Gnfaxdc4ywjb4UGfqSs/shyV+bva818un/+NDV7WhQHw8QF5Hbyu1yGLTOaOiLgEgssyF/e27beQoARGBZFkFJZhoZR2tostupP5VP6up8TEvju9j3H8CMdaGFkjUppFdbiJ/qWTJgwBAG56uqaPoacNZTnPM6xf3J0xDJjPURFKxLIft4PXa7nabqAlKiolh4oLuzFlpuHWyGj6uoagJwUn84l9eP9qdzL4HBWClm994S6u126o9nk55V3vt9HXOaNI0lj5aQsSaDkgY7dns95a8uY0rEwrbDoQ2RxKVaKHk1m+KwJUyb1PLA/utKsqeOIiq1gKomO/a7DLRf02EAE5x8/wjlp8qp+qx93xjGMSM1gpI1KWS8X4/d3kTN0QxS13UzjsFGhgE1f6rBDmCrJHdbdvs2gwzAMY4draSyoh57X+4RERERERG5nVwuY/OKTdRM2cLPLf447A73z1ct15s/4o3tfyBq6bwet+zx+xcrsY48XjrUdrhA4/vbyav0/GsEk2c+RHHmNk543ntrruPN1CdZ/GbHAwncbctezW1ra69h769+g8PTYsosQn/3S7ZWOFrvqju0gpjEg+5ixIUi1m46z4+2dHjAD9gq97G18CMc7T8e4DG4qHtzHSkHA0jaMp/Q/3O0zq2rGWA0s5eGU/ZqJsc+b7nl8xJeyixmRHwsYYPAVXuQtaveJCDpZRaG0vbduDpNfw96yzmQEaF+lJaewNFSbKgrzKO4X32IiNxePvjgg9tiCyWtaOgTI5FT4+FAPpaYyHYnFpgX53Ho61RSlj6O+xGxicjFORxaHUl3mxUFT4kjjhIKZse1bPMDYCY+fRUlS5Yx/tcAEcSvt2Dt5/HK5sVZ7Lq4gQ1zo8nw5PNsFjmzg+lpRYN5ziZWvbuUZePdhx1HLFiLZSq+He78oJXkjRYWbFxI9KtASBw5a5IoWdnfQGYSdu7FuTKNhVEtD+BNkSTseIG4kLZWwZNmYKUE50Jr205Pd0WQ8B/Pc/aZNGLGp7lvHRVHzk7PagYz0zcnUL5mA/MOwaq3ajG3e1nGgPmZLHZ9kUbqgmj3dxsSR05mEsu6GofRQsK2OOYlxjB2E2CysPbpeHj/YmsT02NLeD5mGRuWziQ7JouKbdN7vUdEREREROS28ucPOXYJKFhBXIHX50+8wO+TwrG9t5ci/3m8FtnL2/T3hJO8ZSXPrUnkX/cMJvDuK9hCE1g4pYTSliaBT/w7L9rSWP3DJ/F7IAAu2/D/7kpe/H7ncx/atx2M67IB64JZhFZdcTd4IJb0zTZWr5tFzN2BBGDDds94frp5FiOA04e2Uf0VVC+aytbWqKNJ3v0yYWcLKfqdk2nTRxN63cZg43TZR7iuQOaiP5DZIYfYByBgShpZlzeRMn8qmwHwI3TeltaVI7YPS6l2OSBzPmVekcOW7+5y5Ul3ess5fGYCoYnr+X7pUALvvgKWBH7wSOdCjIjInaChoYE5c+YAUFZWdktvn/Sta9euXbvRSSx4evmAxsvb8dqAxusTpx27EzAYMfZyHEKPvnZi/4vzm8fxMR+n3Y4TA8Zv1HmLK3bszWAwGrstuvQvr65j2Y+mMXadib1lnm2ourq3uzE5cToN7p2lutOfcbTMu+FeI4buynhXnDDY0L97RBvmLpcAACAASURBVERERERE7hTdbg3UNZfdgevv/PD372bLmWYXjisu+LY/3TVpC+bAcRX8Bvvj100OvfbngwEdQ6+ducc4ILF60lPOnmt3++PfzTkcIiJ3Ak+hoaGh4ZYtNFx1L527OQoNv3zxP/j43J8GJNYjox7mZ6t/MiCx5FZQRe7/i+Ht6Yc5vLTbk6tFREREREREREREbjoffPDBLX0YtKfQcFOc0TAjNoZHRj38jePcf/99zIiNGYCM5FbhLH2b19uddSEiIiIiIiIiIiJya5g4ceItW2TwdlOsaBARERERERERERERkVvLTbWiQUREREREREREREREbk0qNIiIiIiIiIiIiIiIiM9UaBAREREREREREREREZ+p0CAiIiIiIiIiIiIiIj5ToUFERERERERERERERHymQoOIiIiIiIiIiIiIiPhMhQYREREREREREREREfGZCg0iIiIiIiIiIiIiIuIzFRpERERERERERERERMRnKjSIiIiIiIiIiIiIiIjPVGgQERERERERERERERGfqdAgIiIiIiIiIiIiIiI+U6FBRERERERERERERER8pkKDiIiIiIiIiIiIiIj47C5fb2xoaKChoWEgcxERERERERERERERkesgKCiIoKCg6xL7W9euXbt2XSKLiIiIiIiIiIiIiMht66qrGdDWSSIiIiIiIiIiIiIi8g2o0CAiIiIiIiIiIiIiIj5ToUFERERERERERERERHymQoOIiIiIiIiIiIiIiPhMhQYREREREREREREREfGZCg0iIiIiIiIiIiIiIuIzFRpERERERERERERERMRnKjSIiIiIiIiIiIiIiIjPVGgQERERERERERERERGfqdAgIiIiIiIiIiIiIiI+U6FBRERERERERERERER8pkKDiIiIiIiIiIiIiIj4TIUGERERERERERERERHxmQoNIiIiIiIiIiIiIiLiMxUaRERERERERERERETEZ3fd6AQAPj73J3bsyufSpS+6vD4j9glmxMb8jbMSEREREREREREREZHe3BQrGt4uOtxtkcF9/be8XXT4b5iRiIiIiIiIiIiIiMj119DQcKNT+Ma+de3atWs3OokFTy8fkDj3338fTy+M55FRDw9IvFuF024HoxHDjU5ERERERERERERERPqkoaGBqKgoAMrKyggKCrrBGfXfVVczcJOsaBgoly59wY5d+QMWr2p7DCEh6ZQ7O16pp2BBCCGri7H3FuRUNiEhyyj8bMDSasd5PIOosWNZdqC+D62bKEwMIeSVSgAqXwkhJLGQpv52OhBjctqx2ztNrIiIiIiIiNzuHDUcyUrjqUXzWb4xjxOfey7Ucey1bWzt9HOQ073+8e12OnsqKYWNA5Pn50WkWLdxemCi9dk3GYOtIo+1yfN5alEamb+rwdHcocGl0xS1zP3qX+7jxKWO10+wa2Oi+3pWMTUd5725kRMFff8+RESkZ7fDSgaP26rQAPS4BVN/maNnYCaXkhMdHojXllP8PsQ9HolxwHrzjSFkHDNi4rCYh93gTPqn6WgqY8fmUnmjExEREREREZG/na9Os3XZTyjys5C8JJHY4RU8l7CCos+7af9lNccKS6lz/U2zvCU1/nYFT2XV8eisRJLjJ/C/b/yExa+fpnXqLhSRsmg9R+5xz/3kgDKeW7SCogst1z8vImVRJnVjfkDykgV817GPlGe2cfqrluv1xTy3KIG1u0qp+6pz/yIi0n8TJ05k//797N+//5ZczeDtpjgM+qYVZiU+Op20spOsio5s3Zqo/nghJSSw97G2MoPTVkPVuYsYgsdhDup6EyOn3Y4TA0aj93Wn+81+gxGjAfjaSdOnVZy/aCB4rJngwR3uH2TEONhJU/VJLpoiMT8YSfLmcRjubd+ns6GKk/VOho0yExrQ902VnE01VNX0PI52bDVUnrNj7Kqfr53U/+kk9c5hjAkLxTNsp93Ol1cArvKl3Y59kBHj4J7v8cyT4V4jhuYmqiovMmy8GVPL/8E9zr/TTk31WS4aghn3cDAGz//1V+zYmw0YjWD/pIqzdmOHPr36/qSKs339Tkw+zqWIiIiIiMjt7qqBf3wyjdlxUQQCTAzn721PcuCDRmKnj2Dy8kQmezWv3jGHY0/8DOv93cRrdlF3/jS2u0cSFjK0yyauyzVUn3PgPyqM0KF+PabnbvtXAr4zmhFdN6Dmo/M4/N39+Q3yfO7AcbVjYz/8jT33N3BjcMGQcJauW0DsIwATmBDi4qllf6B6eTjhXObYa7k45mxj57yWkU2cgNk/gcXZxUT9wop/cwDhS37OwidGAzBh4kO4FiVQ+lEi4YFFLE88Stj6RKatL+59TD3k7HI44B7/trnr5jMRkTvFxIkTb3QKA0KFhh4FExlrgdUlnFwZSaQBoIriPeWYnklinAG4UkPBxoWkeW1dZHp8LXlZCZgHt49Ws28uMTss7C1b1RILnMe3MmVuCUveOUw8+aQ8s4Hi2tZIWNbnkbPYjIEmiteMJ8W0ilUfZpBxClh5iNrZ9aROSmHMW7UkPdp1PhELdpG10UJwT0O9UkV+6jI2HO59HB7n30ojeksB9S25Tn/lEFmx7l6cnxSwYXEaBa1jiSB+RxbPP/5t9zhazvZeODbbPY5nI3q4Jxg+KyZ1UgrDVq7ibGYGlcCqt2pJerjn+XeeymbhkgzKPftDmSw8vzuH+DADlTvHMrMqiVWDC8g41NLAFMmq13eR9Kihm3H04TtZbOj3XIqIiIiIiNwRho4mNq6Lzwd18XLW50VsLxpJ8u5wunq07qh6ndVrfkPj0AD8cWBjMtaHoPWP3+ZGjqWv4KWzBgL8AYcN15iVZK21ENjxgXZL282nIHCoAddlGyP+bTIur54b33uelKwP8bvfH5od2Jq/w0+3bGDycGg8so6nXvuoQ9BYXixOJLyH6Ri4MfgRGL2A2I4deNK3n+a9ijB+sLJ9+WTEE/OYkF9I2SUrscOjWDi8iwCDgOGxvPZWLAw6zdYextN7zo0Ur5vPp/FHSY7w3NDVZyIidw7P9km3+oqG227rpIEWPN6KxXv7pOpy3q42ERc9DgNOKnemkPZ+BC+8c4ba2lrOHd9F3BfpLFhf3OnsA/PUeCxN2V5bMdkpP5xN02PxWMOAe4cRufJdztTWUltbS2lmJGc3ZfB2rVeQvN2c/+FhKs6coeLH5g49tORTE8ehM+4YtWVZBB9eSHpRLycx3GVk2PhVvOt1X+SH6WS8093ZD8Vknwgl50wttTUV7Fo6jMJNBe7zLJyV5CancX7mIa+xBHPk6XQKPzNh3XyGdzdbgSR2nTnDmcURvdzT1mv+nvPEvVPBmTMVxD/c2/w3UbIng/KYXZyrraW29gyHUi0Ee+93dbSAk+btnKmppfZcKTkxV8lYkk6JrW0cxyJe4HBlLbW156jIi+PLTQtIPew1nx2/k37PpYiIiIiIyB2q9iC7yicw/Xsd3+R3ULYrF8ecBCZ39ZL/V2VsXXOMsPX7eGv3bvbsPkhBCpSVtzWpe2s9L305j537drPnV7vZsy+XH32Zyebfdj7/wN12Njvf3M+eX+2m4M1comuOUeNpUH+QtVk2fpRz0B1r90F2zrbx0pYiGoHA6S/z++Kj7p/Du0k2+xG2fFaPRYaBHkOn+du/F1fsZHcOf67mtN8IHuw4l8aHMA//iE/ruohQupc3XE8yZUzLB31cbeB7ziIidx7PYdBRUVG3/HkNWtHQm5DJzIiBlKPlJEdbqC99m6qwJWyZZABnOUcyq7C+kkdcmPvpteFBC8mpSRTMfZvylVamt4s1jbjZaSwrKiE52orRVk7xryFu+zT3ywohVmZQTkleCRcZRmjQGMaRTtNlIKQlRsw61s01Y/LE9D6Q2XmSI5lVRD6bzNWqcty/m5gY9xhseP8kTbHjuh+nIRjrTCh/P5+Sz2DYqGDGRED6Z03Q5VoIE6tSEjAb3f9tsU6D7WdpsoGz5ggZ1ZEkJV7l7PGW35AeHMdkNnCssonpMSaGDAb4NkOMRoyAs7SXe1rearCuX0dcmGdvot7m30JwiBn25JM7aQjWCDMRs+PbDyM6mbWLI9xnbdwVjHV1MvF5C3n7eDKRxiNkVFvJ2hmHOQDAgOmxZFY9U8C8onJWxUR2/Z3Q37kUERERERG5A10oIuXZvfgvzu1cTPh4L1vLv0dySpcbGOH6rzKO/fM89oz3b/3MPyKB5MeKOABAHWXv1BEWHUBdxQk8z9H9R42g+j9PYJseS0DrnXWUvdOINWkWIzwP0wcFEps8jwPLbO4WpUXUjbYQUHeCE55gQ8IY8fExTlyKJbZ1aycHp19bwRv/tImd0wN7HP7AjsGbg9PZT/PcWSsv5ri3QaIZXPcHdNHeD38jdDzt0lG5jcXpp7H+Ygdh/drOqLecJ/Qn2J3nUjHPpe5rK3D1JPpn7Fk4+npnJCLX2a1eXPCmQkOvTEROtcKzJZxcOYSqHVWYn96CGcDWRD0wJtjU7g5DyEjGkU19p0UERiwzkzDNLeBIopXIigIKTEmtZz1U5c1jwcZ6xi2NZ1zAeUp+XUgxMMY7xKhgTB3DerTkU1+aT/Yp7wuRRD7cyxkB1fnMm7+B+gkJxI8dxvl38yk8CnRcNNFqHMHd/M5kv1wP1FO+P7v9Yc/RkZi7SaOv97Sb617n38D0Z/dxyJjB1sylZJxrwjQpgS0vrsXiWYlkHMIQ75sHD2EYcLHZk9MYgh9sF52Rj4yDV+vbVqx0/E76PZciIiIiIiJ3mAslPJeaCwu2kdXpgXwjRTkHCVy8m6h7ur7dZmuEUCvt7/TDv/WZvY0vLvjjuvwhf2z393EYsZNGdNiKycYXFx7iH/+hQyf3DCYAW2t//l9f5tSpinZNwqZHM8IrWGPhOtb+eR47t4TjT88GdgweDqp3pLH2g2jSX00k3BMrMJDQC3U0NtNWTAForqPm40ACvSoQjqrXWb2xlKhNO0iO6G0UnUblQ87SauhkfvpyVN/a3t3f70ZEbkaew6CDgoJu+a2TVGjoA1PUDOJYRsl2A0eazCyJbnli/GAwY0xw8uN6eLTtTXXnuZMUY2VaINBhZaBh0jSWhGVTfLwQ+54SzE97zmuopGRjOSM3l5IztyVWzEguRqX0PdEAE8HAkGU5vDDVa38gpxMMBui0mVObync3UP7IC5Rui2t5597KyKZo+tF7K+PQYGAIS7JewOr1y0prGr7c81kXN/Vl/jFg/vHz7FrwPNiqyF8fw8LMcVRkWt2N/3yRi9BWKLBdpB4Ydq8B031jMHGS87UQEdIanbOVxRDjXoXS1WZIAzmXIiIiIiIit51LZWxOzcQ2O7eLIgM4SvPYfmkWLz7R/YqAgIBAOPIJdYR7Hdp8mc8u0LKQPID7hrvgscT2+/4308UWQAHcN/wTqj5xEfuA16PwS42tb+QHBATiwkLy8g6bIXnFc1RuI+XASNJzYjufAXHdxwDgoGbvOla/H0Z6jleRAWB4GOHGPN77YyITIr0OZv6wglLj90hv+ZPa8ad9rF1zjLCNvhQZ+pKz+yHJX5u9rzXy6f/40NXtaFAfDxAXkdvK7XIYtM5o6IuASCyzIX97btt5CgBEYFkWQUlmGhlHa2iy26k/lU/q6nxMS+OxPthVMDPWhRZK1qSQXm0hfqrnNXcDhjA4X1VF09eAs57inNcp7k+ehkhmrI+gYF0K2cfrsdvtNFUXkBIVxcIDPZ8PYBhsho+rqGoCcFJ/OJfXj/anc69Y0TNY+2gB61OzKW+wY7c3UbUvhaiohW2HKg8yAMc4drSSyop6nH25p5Ne5t9USfbUUUSlFlDVZMd+l4FOdY7qdNZvLHRfbygnO3U9BaYkrNFGeNTCkkdLyFiTQfEnTdjt9VTmpZKaZyJhjrXblSUDOZciIiIiIiK3lctlbF6xiZopW/i5xR+H3eH++arlevNHvLH9D0Qtndfjlj1+/2Il1pHHS4faDhdofH87ea1L5EcweeZDFGdu44TdE7uON1OfZPGbHQ8kcLctezW3ra29hr2/+g0OT4spswj93S/ZWuFovavu0ApiEg+6ixEXili76Tw/2tLhAT9gq9zH1sKPcLT/eIDH4KLuzXWkHAwgact8Qv/P0Tq3rmaA0cxeGk7Zq5kc+7zlls9LeCmzmBHxsYQNAlftQdauepOApJdZGErbd+PqNP096C3nQEaE+lFaegJHS7GhrjCP4n71ISJye/nggw9uiy2UtKKhT4xETo2HA/lYYiLb7bJvXpzHoa9TSVn6ONkAmIhcnMOh1ZGdH2q3CJ4SRxwlFMyOY1rrm/Jm4tNXUbJkGeN/DRBB/HoLVqr6lal5cRa7Lm5gw9xoMjz5PJtFzuxgelrRYJ6ziVXvLmXZ+HwAIhasxTKVfvbeNpaErbu4uG4D86LcWWCKJCkzh7iW8ZoeW8LzMcvYsHQm2TFZVIyf3vM9Xa1ooJf5vwsS/uN5zj6TRsz4NPfVUXHk7HQXCeoBpiYxbVABC8anuGcnJI4X9ie3rDIxk7DzEKxPYdmU7NacErYfYm1091tRDexcioiIiIiI3Eb+/CHHLgEFK4gr8Pr8iRf4fVI4tvf2UuQ/j9cie3mb/p5wkres5Lk1ifzrnsEE3n0FW2gCC6eUUNrSJPCJf+dFWxqrf/gkfg8EwGUb/t9dyYvf73zuQ/u2g3FdNmBdMIvQqivuBg/Ekr7Zxup1s4i5O5AAbNjuGc9PN89iBHD60Daqv4LqRVPZ2hp1NMm7XybsbCFFv3MybfpoQq/bGGycLvsI1xXIXPQHMjvkEPsABExJI+vyJlLmT2UzAH6EztvSunLE9mEp1S4HZM6nzCty2PLdXa486U5vOYfPTCA0cT3fLx1K4N1XwJLADx7pXIgREbkTNDQ0MGfOHADKyspu6e2TvnXt2rVrNzqJBU8vH9B4eTteG9B4feK0Y3cCBiPGXo5D6NHXTux/cX7zOD7m47TbcWLA+I067xgPDEZj14WXK04YbOjfPV131ON4uxpX5SshzDyXRcW26Ziu2LE3dz9uX3Ia6LkUERERERG5I3S7NVDXXHYHrr/zw9+/my1nml04rrjg2/5016QtmAPHVfAb7I9fNzn02p8PBnQMvXbmHuOAxOpJTzl7rt3tj38353CIiNwJPIWGhoaGW7bQcNW9dO7mWNHwyKiH+fjcnwYs1g3xTQsDHncN0INpH/Pp18P9gYg3uPNVn3LoZby952HE2MNlX3Ia6LkUERERERG5I/SjyADgZ/Tv+ZDh/ux779f7w/de+/PBgI6h186uc4HBo6ecdRaBiAgAQUFBZGRk3BaHQd8UZzTMiI0ZkALB/fffx4zYmAHISERERERERERERETk+po4ceItX2SAm2TrJBERERERERERERERubV4tk66KVY0iIiIiIiIiIiIiIjIrUmFBhERERERERERERER8ZkKDSIiIiIiIiIiIiIi4jMVGkRERERERERERERExGcqNIiIiIiIiIiIiIiIiM9UaBAREREREREREREREZ+p0CAiIiIiIiIiIiIiIj5ToUFERERERERERERERHymQoOIiIiIiIiIiIiIiPhMhQYREREREREREREREfGZCg0iIiIiIiIiIiIiIuIzFRpERERERERERERERMRnKjSIiIiIiIiIiIiIiIjPVGgQERERERERERERERGf3eXrjQ0NDTQ0NAxkLiIiIiIiIiIiIiIich0EBQURFBR0XWJ/69q1a9euS2QREREREREREREREbltXXU1A9o6SUREREREREREREREvgEVGkRERERERERERERExGcqNIiIiIiIiIiIiIiIiM9UaBAREREREREREREREZ+p0CAiIiIiIiIiIiIiIj5ToUFERERERERERERERHymQoOIiIiIiIiIiIiIiPhMhQYREREREREREREREfGZCg0iIiIiIiIiIiIiIuKz/7+9+4+K+rrzP/7smjCbODseiRjiAmU3GCN4LMHVKsXvEc2u42pGo3WJpMGf+KNAsBa1WdT6o9QGCRujRvxV0SQgx2iExkraBnIWQlLdIGYFYyQbAhxDxIwns2PjTGX9/jGAw28YMf56Pc7xHP187ud93/fScxo+78+9V4UGERERERERERERERHxmAoNIiIiIiIiIiIiIiLiMRUaRERERERERERERETEYyo0iIiIiIiIiIiIiIiIx1RoEBERERERERERERERj6nQICIiIiIiIiIiIiIiHrvvVicA8MnZT9m9dz8XL37d7v1plilMs0z+jrMSEREREREREREREZGu3BYrGo7kHe2wyOC6/zZH8o5+hxmJiIiIiIiIiIiIiNx8tbW1tzqFG/a9a9euXbvVScxZsKRX4gwY8BAL5sbw+JDHeiXencJhs4HJhOFWJ3Knu+rA5jBg6nurExEREREREREREZG7XW1tLREREQAUFxfj5+d3izPquSvOBuA2WdHQWy5e/Jrde/f3WrzyHZMJDEyhxNH6Tg05cwIJXJ6PrasgJ7cSGLiY3C97La0WHB+kETF8OIsP1nSjdT25cYEEvlIKQOkrgQTG5VLf005v8pja1zL33ldDzoIhDB+X1s7PW0RERERERHqNvZJjm1fy3LzZLFmbyfGvmm5UU7B9G1va/DlEWZe/fLuUbZ1IYm5d7+T5VR6J5m2U9U60bruRMVhPZJKcMJvn5q0k/Q+V2BtaNbhYRl7j3C//TTbHL7a+f5y9a+Nc9zfnU9l63hvqOJ7T/Z+HiIh07m5YydDkrio0AJ1uwdRTIWOnEcIuCo+3evNcVUL+exD1ZDimXuvNM4bAEUybHEVkyMBbnMmdbiDDnozCPH0Eg7U0RERERERE5Ob4towti39GnlckCQvjsAw6wbrYpeR91UH7byooyC2i2vmdZnlHqnt7Kc9truaJGXEkxIzif9/4GfN3ltE8defzSJy3mmMPuOZ+vHcx6+YtJe984/2v8kicl071sB+TsHAOP7Rnk/jTbZR923i/Jp9182JJ3ltE9bdt+xcRkZ4bPXo0Bw4c4MCBA3fkagZ3t8Vh0LetYDMxY1NYWfwRSWPDm7cmqvkgl0JiyRp3vczgsFZSfvYCBv8RhPi1/6baYbPhwIDJ5H7fgc3mAIMJkwG46qD+i3LOXTDgPzwE/76tnu9jwtTXQX3FR1zwCSfkkXASNo7A8GDLPh215XxU42DgkBCCvLv/5txRX0l5ZefjaMFaSelZG6YO+ulwXq46sP3FgcFkwmCtpPSsA5+m8V51UPPpR9Tgz4jH/DG0+V+pa/znWt2/Pj+07edBk1u7GirLa3AMHEbIo01bThkIeTqZ1AaDq3jUJr/2x9jj+RIREREREbmXXTHw/adWMjMqAl+A0aH8nfUpDn5Yh2VqAOOXxDHerXnF7mcomPILzAM6iNfgpPpcGdb7BxMc2L/dJs5LlVSctWMcEkxQf69O03O1/SvePxhKQPsNqDxzDrvR1Z9Xn6brduxXWjf2wmjqvL/eG4MT+oWyaNUcLI8DjGJUoJPnFr9PxZJQQrlEwfZd2J/Zxp7oxpGNHkWIMZb5W/OJ+LUZY4M3oQt/ydwpQwEYNfpRnPNiKToTR6hvHkvi3iF4dRyTVud3PaZOcnba7fCA8frcdXBNROReMXr06FudQq9QoaFT/oRbImF5IR8tCyfcAFBO/msl+Pw0nhEG4HIlOWvnstJt6yKfJ5PJ3BxLSKu9/iuzZzF5dyRZxUmNscDxwRYmzCpk4e+PEsN+En+6hvyq5khErs4kY34IBurJf2EkiT5JJJ1KI+0ksOwwVTNrWDEmkWFvVRH/RPv5hM3Zy+a1kfh3NtTL5exfsZg1R7seR5Nzb61kbGoONY25hs9P5cXVjf10NS//vYvhT58mfkU/cpti+ISTnB6PIz3aNT7AZ0wymZmxhDS9w7eWsHXWItI+aNzwKdDM+lc3ExPsoHDDcBbXv0hRZlTzWGveWszY5QPJKH0Rs7eNkvTFJL5S0rxdlM+YWFI3JRPpB6V7hjP97GZObJuKT3v54cPUVw6z2eLv0XyJiIiIiIjc8/oPxRLVzvU+7Xy49VUeO/IGk7AvlPZerdvLd7L8hd9R198bI3asjMf8KDT/QthQR0HKUl46bcDbCNitOIctY3NyJL6tX2g3tt14Enz7G3BeshLwL+NxuvVc9+56EjefwmuAERrsWBt+wM9T1zB+ENQdW8Vz28+0CmphU34coZ1MR++NwQvfsXOwtO6gKX1bGe+eCObHy1qWTwKmRDNqfy7FF81YBkUwd1A7AfoAgyxsf8sCfcrY0sl4us65jvxVs/ki5h0SwpoeaO+aiMi9o2n7pDt9RcNdt3VSb/MfaSbSffukihKOVPgQNXYEBhyU7klk5XthvPj7j6mqquLsB3uJ+jqFOavz25x9EDIxhsj6rW5bMdkoObqV+nExmIOBBwcSvuxPfFxVRVVVFUXp4ZzekMaRKrcgmfs4929HOfHxx5z4SUirHhrzqYzi8MeuGFXFm/E/OpeUvC5OYrjPxMCRSfzJ7bnwUymk/b6jsx/y2fpHH9afqKKq6iwnMqO4sqepn+7OSz45leFkna2i6uPDJPmVkPJcIueeK6KqqoqPs+MZ+EEKR9y3rsrcxzlLtmuOSo/yYthHrEnaRanDRGR0EiHv7Se/oqlxOfl7CwlZFkWkN9QcTCT6lStEZZ5wjbE0i9lXjpByuJT2j2XIJ6cyjL0fV1FVeYKMn0DuhlzKPZovERERERERaaPqEHtLRjH1R62/5LdTvHcX9mdiGd/eR/7fFrPlhQKCV2fz1r59vLbvEDmJUFxyvUn1W6t56Zto9mTv47Xf7uO17F08+006G99ue/6Bq+1M9rx5gNd+u4+cN3cxtrKAyqYGNYdI3mzl2YxDrlj7DrFnppWXUvOoA3ynvswf899x/Tm6j4QQL4KXzOi0yNDbY2gzfweyC+vXWwAAIABJREFUcFrGu3L4vIIyrwAeaT2XpkcJGXSGL6rbiVCUxRvOp5gwrPFCN1cbeJ6ziMi9p+kw6IiIiDv+vAataOhK4HimTYbEd0pIGBtJTdERyoMXkjrGAI4SjqWXY34lk6hg1zZKhkciSVgRT86sI5QsMzO1RaxJRM1cyeK8QhLGmjFZS8h/HaJ2THJ9rBBoZholFGYWcoGBBPkNYwQp1F8CAhtjTF7Fqlkh+DTFdD+Q2fERx9LLCX8+gSvlJbj+28SHEeNgzXsfUW8Z0fE4Df6Yp0PJe/sp/BIGDvFnWBikfFkP7a6FCCE5JYlIHwADPuMSSFq0leijJdRM9OnmvPgw+7mp+BsAQxjhkYBjIQunu/ozjRnPJLZy+pLbKVMzN7BhVpBreyPvEKKeTyJ33EoKPo4nbORUYsalkfZ2CTHB4fDBMXZWRJL0ahgGaijJK8Rn2WGSxjXOnnc48W+dIL7DSfFh9nNRBJlcfzdPjYLXT1P5JYQ80tP5EhERERERkRbO55H4fBbG+bvaFhM+yWJLyY9ISGx3AyOc/1VMwT9G89pIY/M1Y1gsCePyOAhANcW/ryZ4rDfVJ47T9B7dOCSAiv88jnWqBe/mJ6sp/n0d5vgZBDS9TO/jiyUhmoOLra4WRXlUD43Eu/o4x5uC9Qsm4JMCjl+0YGne2slO2falvPEPG9gz1bfT4ffuGNzZKdu6gHWnzWzKcG2DRAM4B3i3094Lowlan3ZpL93G/JQyzL/eTXCPtjPqKudRPQl277mYz7oV2dcLXJ0Z+wtemzv0ZmckIjfZnV5ccKdCQ5d8CJ9ohucL+WhZP8p3lxOyIJUQAGs9NcAwf58WTxgCBzOCrdS0WURgInJ6PD6zcjgWZyb8RA45PvHNZz2UZ0YzZ20NIxbFMML7HIWv55IPDHMPMcQfn9ZhmzTmU1O0n60n3W+EE/5YF+cHVOwnevYaakbFEjN8IOf+tJ/cd4DWiyaa+TOwxX8IGhgcYoYdNdRb6ea8jMC/9X93/cNAOj3W2n9gywO4AwcTDpxufME/aVYUKxflUrhgGBzeSv3MDCYFAtRTXwQjZvakCNAqv/v+9vrfezxfIiIiIiIi0ux8IetW7II529jc5oV8HXkZh/Cdv4+IB9p/3GqtgyAzLZ/0wtj8zt7K1+eNOC+d4s8tfj8OxjImoNVWTFa+Pv8o3//7Vp080BdvrM39Ga9e4uTJEy2aBE8dS4BbsLrcVSR/Hs2e1FCMdK53x9DETsXulSR/OJaUV+MIbYrl60vQ+WrqGrheTAFoqKbyE1983SoQ9vKdLF9bRMSG3SSEdTWKNqPyIGdp1n88P385ontt7+/pz0ZEbkdNh0H7+fnd8VsnqdDQDT4R04hiMYU7DByrD2Hh2Ma3yY/4M8wHPvqkBp64/gLbcfYj8jEzyRdotTLQMGYSC4O3kv9BLrbXCglZ0HReQymFa0sYvLGIjFmNsSYP5kJEYvcT9fbBH+i3OIMXJ7q9jnc4wGCANps5XVf6pzWUPP4iRduazjcwM7h+LB33/hHnqhzwSFMBw8Hp0nyYPg3/Rwb2eF66rfQcNYRdXzPw2WlK8CE80FXUMI2bSrxPNDm7fTAc9CE+O7KxMOGDzzj46JNzOCw+zQd7O2w2MJno6THOPZ8vERERERERAeBiMRtXpGOduaudIgPYizLZcXEGm6Z0vCLA29sXjn1GNaFuhzZf4svzNC4y9+ahQU4YF9dy3/8G2tkCyJuHBn1G+WdOLA+7vQq/WNf8Rb63ty9OIklY0mozJLd49tJtJB4cTEqGpe0ZEDd9DAB2KrNWsfy9YFIy3IoMAIOCCTVl8u6f4xgV7nYw86kTFJl+RErjL9n2T7NJfqGA4LWeFBm6k7PrZcBfG9zv1fHF/3jQ1d2oTzcPEBeRu8rdchi0zmjoDu9wImfC/h27rp+nAEAYkYvDKExfSdo7ldTbbNSc3M+K5fvxWRSD+ZH2goVgnhtJ4QuJpFREEjOx6RN4A4ZgOFdeTv1VwFFDfsZO8nuSpyGcaavDyFmVyNYParDZbNRX5JAYEcHcg52fHWDoGwKflFNeD+Cg5ugudr7T2RP1bE1NIbeiHputhtLMFazI9CHmX8Px8Wheuum9NNa8WkKNzUb9Z/mkJa2h5ImFRA6/PgdRKyIpfHUr+cELmTSmqYTgz6SfxMCrK1lzsJx6m436ilxSZg/nyY0lHZzR0LGez5eIiIiIiIhwqZiNSzdQOSGVX0Yasdvsrj/fNt5vOMMbO94nYlF0p1v2eP2TGYs9k5cOXz9coO69HWSWNv0rgPHTHyU/fRvHm3bjbajmzRVPMf/N1gcSuNoWv7rreltbJVm//R32phYTZhD0h9+w5YS9+anqw0uZHHfIVYw4n0fyhnM8m9rqBT9gLc1mS+4Z7C0v9/IYnFS/uYrEQ97Ep84m6P/szXPrbAAYysxFoRS/mk7BV42PfFXIS+n5BMRYCO4DzqpDJCe9iXf8y8wN4vrPxtlm+jvRVc6+BAR5UVR0HHtjsaE6N5P8HvUhInJ3+fDDD++KLZS0oqFbTIRPjIGD+4mcHN5iB/6Q+ZkcvrqCxEVPshUAH8LnZ3B4eXiHX8n7T4giikJyZkY1busDEEJMShKFCxcz8nWAMGJWR2J2HT3cbSHzN7P3whrWzBpLWlM+z28mY6Y/na1oCHlmA0l/WsTikfsBCJuTTOREOundTHK0iZzZI0msB/DHvDaT5CdNjXn0fF66ZVES0z5fydjhrsKJz5hY9m6KbbFjkf+YaZgpxDHX3OK66clksjc5WJw6mZHLG9tOXk/G8z3PqefzJSIiIiIiInx+ioKLQM5SonLcrk95kT/Gh2J9N4s8YzTbw7v4mv6BUBJSl7HuhTj++bW++N5/GWtQLHMnFFLU2MR3yq/YZF3J8n97Cq+HveGSFeMPl7Hp6bbnPrRs2xfnJQPmOTMIKr/savCwhZSNVpavmsHk+33xxor1gZH8fOMMAoCyw9uo+BYq5k1kS3PUoSTse5ng07nk/cHBpKlDCbppY7BSVnwG52VIn/c+6a1ysDwM3hNWsvnSBhJnT2QjAF4ERac2rxyxniqiwmmH9NkUu0UOXrKv3ZUnHekq59DpsQTFrebpov743n8ZImP58eNtCzEiIveC2tpannnmGQCKi4vv6O2Tvnft2rVrtzqJOQuW9Gq8zN3bezVetzhs2ByAwYTpRt6kX3Vg+4vjxuN4mI/DZsOBAVN3H+oq396alx7kaXtnJcNX+ZBV3LQtVQc59zFh6nvz8hAREREREREPdLg1UPucNjvOv/HCaOxgy5kGJ/bLTvhbIx01uR7Mjv0KePU14tVBDl3254FeHUOXnbnG2CuxOtNZzk337jdi7OAcDhGRe0FToaG2tvaOLTRccS2duz0KDb/Z9B98cvbTXon1+JDH+MXyn/VKLLkTlbPrXydzZOpRji7SycwiIiIiIiIiIiJy+/rwww/v6MOgmwoNt8UZDdMsk3l8yGM3HGfAgIeYZpncCxnJncpRdISdLc6+EBEREREREREREbk9jR49+o4tMri7LVY0iIiIiIiIiIiIiIjIneW2WtEgIiIiIiIiIiIiIiJ3JhUaRERERERERERERETEYyo0iIiIiIiIiIiIiIiIx1RoEBERERERERERERERj6nQICIiIiIiIiIiIiIiHlOhQUREREREREREREREPKZCg4iIiIiIiIiIiIiIeEyFBhERERERERERERER8ZgKDSIiIiIiIiIiIiIi4jEVGkRERERERERERERExGMqNIiIiIiIiIiIiIiIiMdUaBAREREREREREREREY+p0CAiIiIiIiIiIiIiIh5ToUFERERERERERERERDx2n6cP1tbWUltb25u5iIiIiIiIiIiIiIjITeDn54efn99Nif29a9euXbspkUVERERERERERERE5K51xdkAaOskERERERERERERERG5ASo0iIiIiIiIiIiIiIiIx1RoEBERERERERERERERj6nQICIiIiIiIiIiIiIiHlOhQUREREREREREREREPKZCg4iIiIiIiIiIiIiIeEyFBhERERERERERERER8ZgKDSIiIiIiIiIiIiIi4jEVGkRERERERERERERExGMqNIiIiIiIiIiIiIiIiMdUaBAREREREREREREREY+p0CAiIiIiIiIiIiIiIh5ToUFERERERERERERERDymQoOIiIiIiIiIiIiIiHhMhQYREREREREREREREfHYfbc6AYBPzn7K7r37uXjx63bvT7NMYZpl8neclYiIiIiIiIiIiIiIdOW2WNFwJO9oh0UG1/23OZJ39DvMSERERERERERERETk5qutrb3VKdyw7127du3arU5izoIlvRJnwICHWDA3hseHPNYr8UREREREREREREREboba2loiIiIAKC4uxs/P7xZn1HNXnA3AbbJ1Um+5ePFrdu/dT9pvftUr8UpfCWR6evv3zK+cIMPic2MdfJnL4jGJDHurivgnPAlQT27cSBKHHKbq+bAby6WnbJXkZ+5i/4ka/IOnMnVBFOE3OB0iIiIiIiJyD7BXcmzPLrJO1WEMiGTukjmMehigmoLtv6O8zQO+jH12BqGmrkOXbZ3IXv99bJ7qe+N5fpVH4uwa5ubHEXrj0brtRsZgPZHJS/sLqb7syxPPxLJwQhDGPm4NLpaR90Y2B0/V4fuYmZkLZjFqgPv94+zduo+Caju+P5jForlmgtznvaGO42++j9ek7v08RESkc3fDSoYmt8XWSb2psy2YeipochZZ2VlkZWcQPxaYtb7x31kkjLyH/x/VWsgay5OsPnqFkIgQrryXRvS/JpL/5a1OTERERERERG5r35axZfHPyPOKJGFhHJZBJ1gXu5S8rzpo/00FBblFVDu/0yzvSHVvL+W5zdU8MSOOhJhR/O8bP2P+zjKap+58HonzVnPsAdfcj/cuZt28peSdb7z/VR6J89KpHvZjEhbO4Yf2bBJ/uo2ybxvv1+Szbl4syXuLqP62bf8iItJzo0eP5sCBAxw4cOCOXM3g7q5a0dDbTI+GE/4oQD31rwOPDCN8zPWVAw6bDUcfE6a+bg9ddWD7iwPDgyYMDhu2BgMmE9g+K+e0zcSw4CBMhnY6c9RTXnoO/EcQ4tfUwIHN1hjrvlbxTSbaC8NVB/VflHPuggH/4SH4922vUfMAqKw4zQWDPyMe82/uo3lcBgc1n35EDa3vw8Dh8WzemER4X+An4fQLmcv+95Iwz/LvalpFRERERETkXnXFwPefWsnMqAh8AUaH8nfWpzj4YR2WqQGMXxLHeLfmFbufoWDKLzAP6CBeg5Pqc2VY7x9McGD/dps4L1VScdaOcUgwQf29Ok3P1faveP9gKAHtN6DyzDnsRld/Xk2rBZx27FdaN/bCaOq8v94bgxP6hbJo1RwsjwOMYlSgk+cWv0/FklBCuUTB9l3Yn9nGnujGkY0eRYgxlvlb84n4tRljgzehC3/J3ClDARg1+lGc82IpOhNHqG8eS+LeIXh1HJNW53c9pk5ydtrt8IDx+tx1cE1E5F4xevToW51Cr1ChwWM2CjcMZ3H9ixRlRtH0er3mrcWMXT6QjNIXGfj6cKaXx5PUN4e0w/WuBj7hJO3cS/wT18sEF4q2Er0wjZLGJmHLDpP9fBiGL/NZ0Xprpf/exfCnT7P5gwymPtIyI0fFfhJ/uob8qqYrPkSuziRjfkibooTj5FbmuvWJTyTr92UQE2wj/4WRJPokkXQqjbSTjfcDo8h4/UXMfmAIjCT+lcjrwfr2wwTtF1BEREREREREmvQfiiWqnet92vmF8qs8duQNJmFfKO29WreX72T5C7+jrr83RuxYGY/5UWj+Bb2hjoKUpbx02oC3EbBbcQ5bxubkSHxbv9BubLvxJPj2N+C8ZCXgX8bjdOu57t31JG4+hdcAIzTYsTb8gJ+nrmH8IKg7torntp9pFdTCpi62Xeq9MXjhO3YOltYdNKVvK+PdE8H8eFnL8knAlGhG7c+l+KIZy6AI5g5qJ0AfYJCF7W9ZoE8ZWzoZT9c515G/ajZfxLxDQvN3nO1dExG5dzRtn6QVDfcsE5HRSYQ8vZ/8iihigwHKyd9bSMiyw0R649pX8p0cPlq9g49TwzA11JC/MZHFC1MIeWc9Ta/q9+dfIOOtKrL8bFS+voInV23hiGUvUT19cf/gQMKX/YlUSxAmoOZwItOXpXFkwl6iAt0b1lP4Wholk/dydm0kBmyUHjzCN+67QWUWcGFHEWcn+mOwlrJrxSIWJ+zi6FuxhLTqtiZvHzlEkhSm1QwiIiIiIiLSA1WH2FsyimcXtf6S307xXtcX+OPb+8j/22K2vFBA8Opsto80up4o3cb8fwffH7iaVL+1mpe+iWZPtsX1Ur6hjrwVsWx8e2ib8w9cbWey580ZBLi13YLZ1aDmEMmbrTybcQhL48v4utylzE/NI/hlC75TX+aPUxuDNT777v+b0fnZDr08hjbzdyALpyXVlcPnFZR5BTCz9VyaHiVk0Bm+qAZarRqxF2XxhvMpNg1rvNDN1Qad59y9GCIi94q74TDoJio03ADDE1OJGZdG2tslxASHwwfH2FkRSdKrYddXEIxNIHl+GCaA+/wxL08gJnMuRz5IILKxUm9enIDZD8BE0IRJmFclUn8J6OG5T4ZAM9MooTCzkAsMJMhvGCNIccVqUWgwMTAwBF7bz64x/TCHhRA2M6ZlsDkJJE/0d43DO4zYFxIonLCFwo9jCRl+vVnN0ZVEP19C+CuHWxUzRERERERERDpxPo/E57Mwzt/VtpjwSRZbSn5EQmK7Gxjh/K9iCv4xmtcaX9ADGMNiSRiXx0EAqin+fTXBY72pPnGc6qY2QwKo+M/jWKda8G5+spri39dhjm8sMgD08cWSEM3BxVZXi6I8qodG4l19nONNwfoFE/BJAccvWrA0v6S3U7Z9KW/8wwb2dHGYc++OwZ2dsq0LWHfazKYM1zZINIBzgHc77b0wmqD1aZf20m3MTynD/OvdBPdoO6Ouch7Vk2D3nov5rFuRTWV32o79Ba/NHXqzMxKRm+xuOgxahYYb4s+kWVGsXJRL4YJhcHgr9TMzmOT+wt3Uj37uj/Ttx0DgQsP1S8P8fXolm/LMaOasrWHEohhGeJ+j8PVc8oFhbVoaCHs+m8OmNLakLyLtbD0+Y2JJ3ZRMZFPRzLtfy+2WHuyHiXpwy7vmT2tIjCsgbGM2qRatZhAREREREZFuOl/IuhW7YM62dr7MryMv4xC+8/cR8UD7j1utdRBkbvV9nhfG5nf2Vr4+b8R56RR/PuneJhjLmIBWWzFZ+fr8o3z/71t18kBfvLE292e8eomTJ0+0aBI8dSwBbsHqcleR/Hk0e1JDMdK53h1DEzsVu1eS/OFYUl6NI7Qplq8vQeerqWvgejEFoKGayk988XWrQNjLd7J8bRERG3aTENbVKNqMyoOcpVn/8fz85Yjutb2/pz8bEbkdNR0G7efnd0evZgAVGm6YadxU4n2iydntg+GgD/HZkbjvQMTnF7gANJcSrBeoAQY+2P19ka5cvf53xzcXOmhVSuHaEgZvLCKj6UDmyYO5EJHYQXsDIT9Zz94568Fazv7Vk5mbPoIT6SNct2suYIPrY7l0gRpCGNGYds2f1pC44Bj+G7NJnRXU/sHUIiIiIiIiIq1dLGbjinSsM3e1u/2PvSiTHRdnsGlKxysCvL194dhnVBPqdmjzJb48T+P5Bt48NMgJ4+Ja7vvfQDtbAHnz0KDPKP/MieVht1fhF+uav8j39vbFSSQJS1pthuQWz166jcSDg0nJsLQ9A+KmjwHATmXWKpa/F0xKhluRAWBQMKGmTN79cxyjwt0OZj51giLTj0hpfI1g/zSb5BcKCF7rSZGhOznXAfDXBvd7dXzxPx50dTfq080DxEXkrnK3HAb9N7c6gTueIZyoFZEUvrqV/OCFTBrT6pV7RQqr1+ZSXm/DVlvC1hWryfGJxzzW1H48d4/4M8wHcrJzKK+3UV+RS8rm/R0lgiEYzpWXU38VcNSQn7GT/PaaXi1l68QhRKxwxbXdZ2hbKDi4msRXS6ixufpdk5xC+bgYzMFg+yCNxAX7sU1fyLTAC3z0QQklH5RQ8pmt6zGJiIiIiIjIvetSMRuXbqByQiq/jDRit9ldf75tvN9whjd2vE/EouhOt+zx+iczFnsmLx2ubr5W994OMkub/hXA+OmPkp++jeNNv6o2VPPmiqeY/2Z1q2iutsWv7rre1lZJ1m9/h72pxYQZBP3hN2w5YW9+qvrwUibHHXIVI87nkbzhHM+mtnrBD1hLs9mSewZ7y8u9PAYn1W+uIvGQN/Gpswn6P3vz3DobAIYyc1Eoxa+mU/BV4yNfFfJSej4BMRaC+4Cz6hDJSW/iHf8yc4O4/rNxtpn+TnSVsy8BQV4UFR3H3lhsqM7NJL9HfYiI3F0+/PDDu2ILJa1o6AX+Y6ZhphDHXHObg5KZGM+kPjnMGZlIPUBgFC8eSCC8W0sAwojaFEPBnJVMPrwSfMJJWr0e88mSdtqGEJOSROHCxYx83fVszOpIzK4jqVu6L4zY/1jP6Z+uZPLIlQD4DIkiY48ZH1eWMGchkeUrGTu8xnV/TDxZ6VH4A/X1lZQCHE5h7mG3uMsOU/W8+ycLIiIiIiIiIm4+P0XBRSBnKVE5btenvMgf40OxvptFnjGa7eFdfE3/QCgJqctY90Ic//xaX3zvv4w1KJa5EwopamziO+VXbLKuZPm/PYXXw95wyYrxh8vY9HTbcx9atu2L85IB85wZBJVfdjV42ELKRivLV81g8v2+eGPF+sBIfr5xBgFA2eFtVHwLFfMmsqU56lAS9r1M8Olc8v7gYNLUoQTdtDFYKSs+g/MypM97n/RWOVgeBu8JK9l8aQOJsyeyEQAvgqJTm1eOWE8VUeG0Q/psit0iBy/Z18XB053NZducQ6fHEhS3mqeL+uN7/2WIjOXHj7ctxIiI3Atqa2t55plngDv/MOjvXbt27dqtTmLOgiW9Gi9z9/ZejdcV2zsrGb7Kh6zipBYFhNJXApl+djMntk3F57INW4MBk8mDTYYcNmwOMDxowtBVaeiqA9tfHGAw0Z2uHDYbDtzzqic3biSJQ1xFg7b3RURERERERG6iDrcGap/TZsf5N14YjR1sOdPgxH7ZCX9rpKMm14PZsV8Br75GvDrIocv+PNCrY+iyM9cYeyVWZzrLuene/UaMHZzDISJyL2gqNNTW1t6xhYYrrqVzt8eKhseHPMYnZz/ttVjfrXJyNucQsuBo56sU+proxmZJ7etm0QCA+3pWFDCYTJ2er9DVfREREREREZFe1YMiA4CXydj5IcM92ffeq+uX713254FeHUOXnd3kAkOTznLWWQQiIgD4+fmRlpZ2VxwGfVuc0TDNMrlXCgQDBjzENMvkXsio+xxFR9hZEUnMxDabJomIiIiIiIiIiIiIdGj06NF3fJEBbpOtk0RERERERERERERE5M7StHXSbbGiQURERERERERERERE7kwqNIiIiIiIiIiIiIiIiMdUaBAREREREREREREREY+p0CAiIiIiIiIiIiIiIh5ToUFERERERERERERERDymQoOIiIiIiIiIiIiIiHhMhQYREREREREREREREfGYCg0iIiIiIiIiIiIiIuIxFRpERERERERERERERMRjKjSIiIiIiIiIiIiIiIjHVGgQERERERERERERERGPqdAgIiIiIiIiIiIiIiIeU6FBREREREREREREREQ8pkKDiIiIiIiIiIiIiIh47D5PH6ytraW2trY3cxERERERERERERERkZvAz88PPz+/mxL7e9euXbt2UyKLiIiIiIiIiIiIiMhd64qzAdDWSSIiIiIiIiIiIiIicgNUaBAREREREREREREREY+p0CAiIiIiIiIiIiIiIh5ToUFERERERERERERERDymQoOIiIiIiIiIiIiIiHhMhQYREREREREREREREfGYCg0iIiIiIiIiIiIiIuIxFRpERERERERERERERMRjKjSIiIiIiIiIiIiIiIjHVGgQERERERERERERERGPqdAgIiIiIiIiIiIiIiIeU6FBREREREREREREREQ8pkKDiIiIiIiIiIiIiIh4TIUGERERERERERERERHxmAoNIiIiIiIiIiIiIiLisftudQIAn5z9lN1793Px4tft3p9mmcI0y+TvOCsREREREREREREREenKbbGi4Uje0Q6LDK77b3Mk7+h3mJGIiIiIiIiIiIiIyM1XW1t7q1O4Yd+7du3atVudxJwFS3olzoABD7FgbgyPD3msV+KJiIiIiIiIiIiIiNwMtbW1REREAFBcXIyfn98tzqjnrjgbgNtk66TecvHi1+zeu5+03/yqV+KVvhLI9PT275lfOUGGxefGOvgyl8VjEhn2VhXxT3gSoJ7cuJEkDjlM1fNhN5aLiIiIiIiIyHfBXsmxPbvIOlWHMSCSuUvmMOphgGoKtv+O8jYP+DL22RmEmroOXbZ1Inv997F5qu+N5/lVHomza5ibH0fojUfrthsZg/VEJi/tL6T6si9PPBPLwglBGPu4NbhYRt4b2Rw8VYfvY2ZmLpjFqAHu94+zd+s+Cqrt+P5gFovmmglyn/eGOo6/+T5ek7r38xARkc7dDSsZmtwWWyf1ps62YOqpoMlZZGVnkZWdQfxYYNb6xn9nkTBS/48qIiIiIiIi0iPflrFl8c/I84okYWEclkEnWBe7lLyvOmj/TQUFuUVUO7/TLO9IdW8v5bnN1TwxI46EmFH87xs/Y/7OMpqn7nweifNWc+wB19yP9y5m3byl5J1vvP9VHonz0qke9mMSFs7hh/ZsEn+6jbJvG+/X5LNuXizJe4uo/rZt/yIi0nOjR4/mwIEDHDhw4I5czeDurlrR0NtMj4ZYkAVTAAANAklEQVQT/ihAPfWvA48MI3zM9ZUDDpsNRx8Tpr5uD111YPuLA8ODJgwOG7YGAyYT2D4r57TNxLDgIEyGdjpz1FNeeg78RxDi19TAgc3WGOu+VvFNJtoLw1UH9V+Uc+6CAf/hIfj3ba9R8wCorDjNBYM/Ix7zb+6jeVwGBzWffkQNLe+LiIiIiIiIeOSKge8/tZKZURH4AowO5e+sT3HwwzosUwMYvySO8W7NK3Y/Q8GUX2Ae0EG8BifV58qw3j+Y4MD+7TZxXqqk4qwd45Bggvp7dZqeq+1f8f7BUALab0DlmXPYja7+vJpWCzjt2K+0buyF0dR5f703Bif0C2XRqjlYHgcYxahAJ88tfp+KJaGEcomC7buwP7ONPdGNIxs9ihBjLPO35hPxazPGBm9CF/6SuVOGAjBq9KM458VSdCaOUN88lsS9Q/DqOCatzu96TJ3k7LTb4QHj9bnr4JqIyL1i9OjRtzqFXqFXxx6zUbhhOIvrX6QoMwr/xqs1by1m7PKBZJS+yMDXhzO9PJ6kvjmkHa53NfAJJ2nnXuKfuF4muFC0leiFaZQ0Nglbdpjs58MwfJnPitZbK/33LoY/fZrNH2Qw9ZGWGTkq9pP40zXkVzVd8SFydSYZ80PaFCUcJ7cy161PfCJZvy+DmGAb+S+MJNEniaRTaaSdbLwfGEXG6y9ivrMLayIiIiIiInIr9R+KJaqd633a+ZTuqzx25A0mYV8o7b1at5fvZPkLv6OuvzdG7FgZj/lRaP4FvaGOgpSlvHTagLcRsFtxDlvG5uRIfFu/0G5su/Ek+PY34LxkJeBfxuN067nu3fUkbj6F1wAjNNixNvyAn6euYfwgqDu2iue2n2kV1MKmLrZd6r0xeOE7dg6W1h00pW8r490Twfx4WcvyScCUaEbtz6X4ohnLoAjmDmonQB9gkIXtb1mgTxlbOhlP1znXkb9qNl/EvENC83ec7V0TEbl3NG2fpBUN9ywTkdFJhDy9n/yKKGKDAcrJ31tIyLLDRHrj2lfynRw+Wr2Dj1PDMDXUkL8xkcULUwh5Zz2RjZH2518g460qsvxsVL6+gidXbeGIZS9R7S5Z6MSDAwlf9idSLUGYgJrDiUxflsaRCXuJCnRvWE/ha2mUTN7L2bWRGLBRevAI37jvBpVZwIUdRZyd6I/BWsquFYtYnLCLo2/FEuLplImIiIiIiIi4qzrE3pJRPLuo9Zf8dor3ur7AH9/eR/7fFrPlhQKCV2ezfaTR9UTpNub/O/j+wNWk+q3VvPRNNHuyLa6X8g115K2IZePbQ9ucf+BqO5M9b84gwK3tFsyuBjWHSN5s5dmMQ1gaX8bX5S5lfmoewS9b8J36Mn+c2his8dl3/9+Mzs926OUxtJm/A1k4LamuHD6voMwrgJmt59L0KCGDzvBFNdBq1Yi9KIs3nE+xaVjjhW6uNug85+7FEBG5V9wNh0E3UaHhBhiemErMuDTS3i4hJjgcPjjGzopIkl4Nu76CYGwCyfPDMAHc5495eQIxmXM58kECkY2VevPihMaVAiaCJkzCvCqR+ktAD899MgSamUYJhZmFXGAgQX7DGEGKK1aLQoOJgYEh8Np+do3phzkshLCZMS2DzUkgeaK/axzeYcS+kEDhhC0UfhxLyPCe5SUiIiIiIiLSxvk8Ep/Pwjh/V9tiwidZbCn5EQmJ7W5ghPO/iin4x2hea3xBD2AMiyVhXB4HAaim+PfVBI/1pvrEcaqb2gwJoOI/j2OdasG7+clqin9fhzm+scgA0McXS0I0BxdbXS2K8qgeGol39XGONwXrF0zAJwUcv2jB0vyS3k7Z9qW88Q8b2NPFYc69OwZ3dsq2LmDdaTObMlzbINEAzgHe7bT3wmiC1qdd2ku3MT+lDPOvdxPco+2Musp5VE+C3Xsu5rNuRTaV3Wk79he8Nnfozc5IRG6yu+kwaBUabog/k2ZFsXJRLoULhsHhrdTPzGCS+0t9Uz/6uT/Stx8DgQsN1y8N8/fplWzKM6OZs7aGEYtiGOF9jsLXc8kHhrVpaSDs+WwOm9LYkr6ItLP1+IyJJXVTMpFNRTPvfi23W3qwHybqoaFNMBEREREREZGeOV/IuhW7YM62dr7MryMv4xC+8/cR8UD7j1utdRBkbvV9nhfG5nf2Vr4+b8R56RR/PuneJhjLmIBWWzFZ+fr8o3z/71t18kBfvLE292e8eomTJ0+0aBI8dSwBbsHqcleR/Hk0e1JDMdK53h1DEzsVu1eS/OFYUl6NI7Qplq8vQeerqWvgejEFoKGayk988XWrQNjLd7J8bRERG3aTENbVKNqMyoOcpVn/8fz85Yjutb2/pz8bEbkdNR0G7efnd0evZgAVGm6YadxU4n2iydntg+GgD/HZkbjvQMTnF7gANJcSrBeoAQY+2P19ka5cvf53xzcXOmhVSuHaEgZvLCJjVuNmjpMHcyEisYP2BkJ+sp69c9aDtZz9qyczN30EJ9JHuG7XXMAG18dy6QI1hDCip9s5iYiIiIiIiLi7WMzGFelYZ+5qd/sfe1EmOy7OYNOUjlcEeHv7wrHPqCbU7dDmS3x5nsbzDbx5aJATxsW13Pe/gXa2APLmoUGfUf6ZE8vDbq/CL9Y1f5Hv7e2Lk0gSlrTaDMktnr10G4kHB5OSYWl7BsRNHwOAncqsVSx/L5iUDLciA8CgYEJNmbz75zhGhbsdzHzqBEWmH5HS+BrB/mk2yS8UELzWkyJDd3KuA+Cv7h8xNtTxxf940NXdqE83DxAXkbvK3XIY9N/c6gTueIZwolZEUvjqVvKDFzJpTKs38RUprF6bS3m9DVttCVtXrCbHJx7zWFP78dw94s8wH8jJzqG83kZ9RS4pm/d3lAiGYDhXXk79VcBRQ37GTvLba3q1lK0ThxCxwhXXdp+hzWHRHFxN4qsl1Nhc/a5JTqF8XAzm4K7TFhEREREREWnXpWI2Lt1A5YRUfhlpxG6zu/5823i/4Qxv7HifiEXRnW7Z4/VPZiz2TF46XN18re69HWSWNv0rgPHTHyU/fRvHbU2xq3lzxVPMf7O6VTRX2+JXd11va6sk67e/w97UYsIMgv7wG7acsDc/VX14KZPjDrmKEefzSN5wjmdTW73gB6yl2WzJPYO95eVeHoOT6jdXkXjIm/jU2QT9n715bp0NAEOZuSiU4lfTKfiq8ZGvCnkpPZ+AGAvBfcBZdYjkpDfxjn+ZuUFc/9k420x/J7rK2ZeAIC+Kio5jbyw2VOdmkt+jPkRE7i4ffvjhXbGFklY09AL/MdMwU4hjrrntQckT45nUJ4c5IxOpBwiM4sUDCYR3a2VAGFGbYiiYs5LJh1eCTzhJq9djPlnSTtsQYlKSKFy4mJGvu56NWR2J2XUkdUv3hRH7H+s5/dOVTB65EgCfIVFk7DHj48oS5iwksnwlY4fXuO6PiScrPQr/7qQtIiIiIiIi0p7PT1FwEchZSlSO2/UpL/LH+FCs72aRZ4xme3gXX9M/EEpC6jLWvRDHP7/WF9/7L2MNimXuhEKKGpv4TvkVm6wrWf5vT+H1sDdcsmL84TI2Pd323IeWbfvivGTAPGcGQeWXXQ0etpCy0cryVTOYfL8v3lixPjCSn2+cQQBQdngbFd9CxbyJbGmOOpSEfS8TfDqXvD84mDR1KEE3bQxWyorP4LwM6fPeJ71VDpaHwXvCSjZf2kDi7IlsBMCLoOjU5pUj1lNFVDjtkD6bYrfIwUv2dXHwdGdz2Tbn0OmxBMWt5umi/vjefxkiY/nx420LMSIi94La2lqeeeYZ4M4/DPp7165du3ark5izYEmvxsvcvb1X43XF9s5Khq/yIas4qUUBofSVQKaf3cyJbVPxuWzD1mDAZPJg7yGHDZsDDA+aMHRVGrrqwPYXBxhMdKcrh82GA/e86smNG0nikMNUPR/Wzn0RERERERGRm6jDrYHa57TZcf6NF0ZjB1vONDixX3bC3xrpqMn1YHbsV8CrrxGvDnLosj8P9OoYuuzMNcZeidWZznJuune/EWMH53CIiNwLmgoNtbW1d2yh4Ypr6dztsaLh8SGP8cnZT3st1nernJzNOYQsONr5KoW+JrqxWVL7ulk0AOC+nhUFDCZT222TenBfREREREREpFf1oMgA4GUydn7IcE/2vffq+uV7l/15oFfH0GVnN7nA0KSznHUWgYgIAH5+fqSlpd0Vh0HfFmc0TLNM7pUCwYABDzHNMrkXMuo+R9ERdlZEEjOxzaZJIiIiIiIiIiIiIiIdGj169B1fZIDbZOskERERERERERERERG5szRtnXRbrGgQEREREREREREREZE7kwoNIiIiIiIiIiIiIiLiMRUaRERERERERERERETEYyo0iIiIiIiIiIiIiIiIx1RoEBERERERERERERERj6nQICIiIiIiIiIiIiIiHlOhQUREREREREREREREPPb/ARpPZzLEt7ZoAAAAAElFTkSuQmCC)
"""
