# Supplementary material for: Innovative infrastructure to access Brazilian fungal diversity using deep learning
Source: PeerJ. 2024 Jul 9;12:e17686. doi: 10.7717/peerj.17686 (PMC11243970; doi:10.7717/peerj.17686)
Supplement: Supplemental Information 2 — All the codes and documentation used for the development of the application for mobiles. [file peerj-12-17686-s002.zip]

Archive with 16 entries (16 files):
- angular.json
- __MACOSX/._angular.json
- config.xml
- __MACOSX/._config.xml
- ionic.config.json
- __MACOSX/._ionic.config.json
- package.json
- __MACOSX/._package.json
- tsconfig.app.json
- __MACOSX/._tsconfig.app.json
- tsconfig.json
- __MACOSX/._tsconfig.json
- tsconfig.spec.json
- __MACOSX/._tsconfig.spec.json
- variables.scss
- __MACOSX/._variables.scss
