# Supplementary material for: Innovative infrastructure to access Brazilian fungal diversity using deep learning
Source: PeerJ. 2024 Jul 9;12:e17686. doi: 10.7717/peerj.17686 (PMC11243970; doi:10.7717/peerj.17686)
Supplement: Supplemental Information 2 — All the codes and documentation used for the development of the application for mobiles. [file peerj-12-17686-s002.zip › angular.json]

{
  "$schema": "./node_modules/@angular/cli/lib/config/schema.json",
  "version": 1,
  "newProjectRoot": "projects",
  "projects": {
    "app": {
      "root": "",
      "sourceRoot": "src",
      "projectType": "application",
      "prefix": "app",
      "schematics": {},
      "architect": {
        "build": {
          "builder": "@angular-devkit/build-angular:browser",
          "options": {
            "outputPath": "www",
            "index": "src/index.html",
            "main": "src/main.ts",
            "polyfills": "src/polyfills.ts",
            "tsConfig": "tsconfig.app.json",
            "assets": [
              {
                "glob": "**/*",
                "input": "src/assets",
                "output": "assets"
              },
              {
                "glob": "**/*.svg",
                "input": "node_modules/ionicons/dist/ionicons/svg",
                "output": "./svg"
              }
            ],
            "styles": [
              "src/theme/variables.scss",
              "src/global.scss"
            ],
            "scripts": [],
            "aot": false,
            "vendorChunk": true,
            "extractLicenses": false,
            "buildOptimizer": false,
            "sourceMap": true,
            "optimization": false,
            "namedChunks": true
          },
          "configurations": {
            "production": {
              "fileReplacements": [
                {
                  "replace": "src/environments/environment.ts",
                  "with": "src/environments/environment.prod.ts"
                }
              ],
              "optimization": true,
              "outputHashing": "all",
              "sourceMap": false,
              "namedChunks": false,
              "aot": true,
              "extractLicenses": true,
              "vendorChunk": false,
              "buildOptimizer": true,
              "budgets": [
                {
                  "type": "initial",
                  "maximumWarning": "2mb",
                  "maximumError": "5mb"
                }
              ]
            },
            "ci": {
              "progress": false
            }
          }
        },
        "serve": {
          "builder": "@angular-devkit/build-angular:dev-server",
          "options": {
            "browserTarget": "app:build"
          },
          "configurations": {
            "production": {
              "browserTarget": "app:build:production"
            },
            "ci": {
              "progress": false
            }
          }
        },
        "extract-i18n": {
          "builder": "@angular-devkit/build-angular:extract-i18n",
          "options": {
            "browserTarget": "app:build"
          }
        },
        "test": {
          "builder": "@angular-devkit/build-angular:karma",
          "options": {
            "main": "src/test.ts",
            "polyfills": "src/polyfills.ts",
            "tsConfig": "tsconfig.spec.json",
            "karmaConfig": "karma.conf.js",
            "styles": [],
            "scripts": [],
            "assets": [
              {
                "glob": "favicon.ico",
                "input": "src/",
                "output": "/"
              },
              {
                "glob": "**/*",
                "input": "src/assets",
                "output": "/assets"
              }
            ]
          },
          "configurations": {
            "ci": {
              "progress": false,
              "watch": false
            }
          }
        },
        "lint": {
          "builder": "@angular-eslint/builder:lint",
          "options": {
            "lintFilePatterns": [
              "src/**/*.ts",
              "src/**/*.html"
            ]
          }
        },
        "e2e": {
          "builder": "@angular-devkit/build-angular:protractor",
          "options": {
            "protractorConfig": "e2e/protractor.conf.js",
            "devServerTarget": "app:serve"
          },
          "configurations": {
            "production": {
              "devServerTarget": "app:serve:production"
            },
            "ci": {
              "devServerTarget": "app:serve:ci"
            }
          }
        },
        "ionic-cordova-serve": {
          "builder": "@ionic/cordova-builders:cordova-serve",
          "options": {
            "cordovaBuildTarget": "app:ionic-cordova-build",
            "devServerTarget": "app:serve"
          },
          "configurations": {
            "production": {
              "cordovaBuildTarget": "app:ionic-cordova-build:production",
              "devServerTarget": "app:serve:production"
            }
          }
        },
        "ionic-cordova-build": {
          "builder": "@ionic/cordova-builders:cordova-build",
          "options": {
            "browserTarget": "app:build"
          },
          "configurations": {
            "production": {
              "browserTarget": "app:build:production"
            }
          }
        }
      }
    }
  },
  "cli": {
    "schematicCollections": [
      "@ionic/angular-toolkit"
    ],
    "analytics": false
  },
  "schematics": {
    "@ionic/angular-toolkit:component": {
      "styleext": "scss"
    },
    "@ionic/angular-toolkit:page": {
      "styleext": "scss"
    }
  }
}
