# Supplementary material for: Innovative infrastructure to access Brazilian fungal diversity using deep learning
Source: PeerJ. 2024 Jul 9;12:e17686. doi: 10.7717/peerj.17686 (PMC11243970; doi:10.7717/peerj.17686)
Supplement: Supplemental Information 2 — All the codes and documentation used for the development of the application for mobiles. [file peerj-12-17686-s002.zip › ionic.config.json]

{
  "name": "tcc",
  "integrations": {
    "capacitor": {
      "enabled": false
    },
    "cordova": {}
  },
  "type": "angular"
}
