# Supplementary material for: Innovative infrastructure to access Brazilian fungal diversity using deep learning
Source: PeerJ. 2024 Jul 9;12:e17686. doi: 10.7717/peerj.17686 (PMC11243970; doi:10.7717/peerj.17686)
Supplement: Supplemental Information 2 — All the codes and documentation used for the development of the application for mobiles. [file peerj-12-17686-s002.zip › package.json]

{
  "name": "tcc",
  "version": "0.0.1",
  "author": "Ionic Framework",
  "homepage": "https://ionicframework.com/",
  "scripts": {
    "ng": "ng",
    "start": "ng serve",
    "build": "ng build",
    "test": "ng test",
    "lint": "ng lint",
    "e2e": "ng e2e"
  },
  "private": true,
  "dependencies": {
    "@angular/common": "^14.0.0",
    "@angular/core": "^14.0.0",
    "@angular/forms": "^14.0.0",
    "@angular/platform-browser": "^14.0.0",
    "@angular/platform-browser-dynamic": "^14.0.0",
    "@angular/router": "^14.0.0",
    "@awesome-cordova-plugins/camera": "^6.1.0",
    "@awesome-cordova-plugins/camera-preview": "^6.1.0",
    "@awesome-cordova-plugins/geolocation": "^6.1.0",
    "@capacitor/app": "4.0.1",
    "@capacitor/core": "4.2.0",
    "@capacitor/haptics": "4.0.1",
    "@capacitor/keyboard": "4.0.1",
    "@capacitor/status-bar": "4.0.1",
    "@ionic-native/camera": "^5.36.0",
    "@ionic-native/native-geocoder": "^5.36.0",
    "@ionic/angular": "^6.1.9",
    "@ionic/cordova-builders": "^7.0.0",
    "@tensorflow-models/mobilenet": "2.1.0",
    "@tensorflow/tfjs": "^3.20.0",
    "@tensorflow/tfjs-backend-webgl": "3.20.0",
    "cordova-android": "10.1.2",
    "cordova-plugin-camera": "^6.0.0",
    "cordova-plugin-camera-preview": "^0.12.3",
    "hammerjs": "^2.0.8",
    "ionicons": "^6.0.3",
    "long": "4.0.0",
    "ngx-image-cropper": "^6.2.2",
    "node-pre-gyp": "^0.17.0",
    "recursive-readdir": "^2.2.3",
    "rxjs": "~6.6.0",
    "tslib": "^2.2.0",
    "zone.js": "~0.11.4"
  },
  "devDependencies": {
    "@angular-devkit/build-angular": "^14.0.0",
    "@angular-eslint/builder": "~13.0.1",
    "@angular-eslint/eslint-plugin": "~13.0.1",
    "@angular-eslint/eslint-plugin-template": "~13.0.1",
    "@angular-eslint/template-parser": "~13.0.1",
    "@angular/cli": "^14.0.0",
    "@angular/compiler": "^14.0.0",
    "@angular/compiler-cli": "^14.0.0",
    "@angular/language-service": "^14.0.0",
    "@capacitor/cli": "4.2.0",
    "@ionic/angular-toolkit": "^6.0.0",
    "@ionic/lab": "3.2.13",
    "@types/jasmine": "~3.6.0",
    "@types/jasminewd2": "~2.0.3",
    "@types/long": "4.0.0",
    "@types/node": "^12.11.1",
    "@typescript-eslint/eslint-plugin": "5.3.0",
    "@typescript-eslint/parser": "5.3.0",
    "cordova-browser": "^6.0.0",
    "cordova-plugin-add-swift-support": "^2.0.2",
    "cordova-plugin-device": "2.0.2",
    "cordova-plugin-geolocation": "^4.1.0",
    "cordova-plugin-ionic-keyboard": "^2.0.5",
    "cordova-plugin-ionic-webview": "^5.0.0",
    "cordova-plugin-nativegeocoder": "^3.4.1",
    "cordova-plugin-splashscreen": "5.0.2",
    "cordova-plugin-statusbar": "^2.4.2",
    "eslint": "^7.6.0",
    "eslint-plugin-import": "2.22.1",
    "eslint-plugin-jsdoc": "30.7.6",
    "eslint-plugin-prefer-arrow": "1.2.2",
    "jasmine-core": "~3.8.0",
    "jasmine-spec-reporter": "~5.0.0",
    "karma": "~6.3.2",
    "karma-chrome-launcher": "~3.1.0",
    "karma-coverage": "~2.0.3",
    "karma-coverage-istanbul-reporter": "~3.0.2",
    "karma-jasmine": "~4.0.0",
    "karma-jasmine-html-reporter": "^1.5.0",
    "protractor": "~7.0.0",
    "ts-node": "~8.3.0",
    "typescript": "~4.7.3"
  },
  "description": "An Ionic project",
  "cordova": {
    "plugins": {
      "cordova-plugin-statusbar": {},
      "cordova-plugin-device": {},
      "cordova-plugin-splashscreen": {},
      "cordova-plugin-ionic-webview": {},
      "cordova-plugin-ionic-keyboard": {},
      "cordova-plugin-camera": {
        "ANDROIDX_CORE_VERSION": "1.6.+"
      },
      "cordova-plugin-geolocation": {
        "GPS_REQUIRED": "true"
      },
      "cordova-plugin-nativegeocoder": {}
    },
    "platforms": [
      "android",
      "browser"
    ]
  }
}
