# Supplementary material for: Innovative infrastructure to access Brazilian fungal diversity using deep learning
Source: PeerJ. 2024 Jul 9;12:e17686. doi: 10.7717/peerj.17686 (PMC11243970; doi:10.7717/peerj.17686)
Supplement: Supplemental Information 2 — All the codes and documentation used for the development of the application for mobiles. [file peerj-12-17686-s002.zip › tsconfig.app.json]

/* To learn more about this file see: https://angular.io/config/tsconfig. */
{
  "extends": "./tsconfig.json",
  "compilerOptions": {
    "outDir": "./out-tsc/app",
    "types": ["long"]
  },
  "files": [
    "src/main.ts",
    "src/polyfills.ts"
  ],
  "include": [
    "src/**/*.d.ts"
  ]
}
