# Supplementary material for: Innovative infrastructure to access Brazilian fungal diversity using deep learning
Source: PeerJ. 2024 Jul 9;12:e17686. doi: 10.7717/peerj.17686 (PMC11243970; doi:10.7717/peerj.17686)
Supplement: Supplemental Information 2 — All the codes and documentation used for the development of the application for mobiles. [file peerj-12-17686-s002.zip › tsconfig.json]

/* To learn more about this file see: https://angular.io/config/tsconfig. */
{
  "compileOnSave": false,
  "compilerOptions": {
    "baseUrl": "./",
    "outDir": "./dist/out-tsc",
    "sourceMap": true,
    "declaration": false,
    "downlevelIteration": true,
    "experimentalDecorators": true,
    "moduleResolution": "node",
    "importHelpers": true,
    "target": "es2020",
    "module": "es2020",
    "lib": ["es2018", "dom"]
  },
  "angularCompilerOptions": {
    "enableI18nLegacyMessageIdFormat": false,
    "strictInjectionParameters": true,
    "strictInputAccessModifiers": true,
    "strictTemplates": true
  }
}
